# Supplementary material for: Pseudomonas aeruginosa SutA wedges RNAP lobe domain open to facilitate promoter DNA unwinding
Source: Nat Commun. 2022 Jul 20;13:4204. doi: 10.1038/s41467-022-31871-7 (PMC9300723; doi:10.1038/s41467-022-31871-7)
Supplement: Supplementary file 4 — Source Data [file 41467_2022_31871_MOESM4_ESM.xlsx]

## Sheet: Fig1b
	Figure 1b raw data
	SD-(-WLHA)
												SD-(-WL)

## Sheet: Figure 1c
Figure 1c(left) raw data
		Replicate 1					Replicate 2					Replicate 3						Replicate 4
		SutA concentration (nM)	repeat1	repeat2	repeat3		SutA concentration (nM)	repeat1	repeat2	repeat3		SutA concentration (nM)	repeat1	repeat2	repeat3			SutA concentration (nM)	repeat1	repeat2	repeat3
		0	25804	25832	25819		0	22807	23030	23132		0	23075	24360	26323			0	25073	25386	25622
		160	26788	27260	27687		160	25396	26304	26805		160	28784	30610	32343			160	28715	28962	29851
		320	29426	29858	30675		320	26484	26933	27230		320	30356	30959	32814			320	26505	27037	27583
		640	31678	30712	31082		640	29932	30275	30964		640	30934	31828	34130			640	30368	31675	32535
		1280	34954	35738	36192		1280	29329	30170	30649		1280	31261	32298	34946			1280	31058	32590	33654
		2560	36382	36974	36925		2560	39333	40339	40724		2560	40930	42234	45659			2560	36716	37422	39156
		5120	34506	35592	36512		5120	41384	41384	41722		5120	41405	42499	45874			5120	37571	38216	40117
		Background(no transcripts)	2488	2636	2908		Background(no transcripts)	2174	2334	2407		Background(no transcripts)	2317	2469	2529			Background(no transcripts)	2367	2588	2712
		Replicate 1					Replicate 2					Replicate 3						Replicate 4
		SutA DN concentration (nM)	repeat1	repeat2	repeat3		SutA DN concentration (nM)	repeat1	repeat2	repeat3		SutA DN concentration (nM)	repeat1	repeat2	repeat3			SutA DN concentration (nM)	repeat1	repeat2	repeat3
		0	33063	33055	34011		0	34911	36268	35728		0	38823	38823	45485			0	34935	34904	41969
		160	33351	34515	34204		160	38721	38939	39654		160	35148	34764	39755			160	32911	33259	39265
		320	33761	34791	36047		320	36722	37747	38257		320	34905	35551	40299			320	34793	34616	40697
		640	31087	32240	32855		640	35359	35876	36636		640	40665	40958	48498			640	30547	31143	36310
		1280	32025	32519	33556		1280	34347	34691	35414		1280	36787	37130	43165			1280	40534	41054	47797
		2560	33267	33718	34331		2560	33782	33513	35330		2560	38124	38449	45123			2560	31637	31409	36522
		5120	34964	35368	36163		5120	34028	34289	36130		5120	36153	36321	41458			5120	35025	36613	41420
		Background(no transcripts)	4285	4357	4250		Background(no transcripts)	4068	3870	3905		Background(no transcripts)	5205	5303	6225			Background(no transcripts)	4309	4294	5115
		Replicate 1					Replicate 2					Replicate 3						Replicate 4
		SutA DC concentration (nM)	repeat1	repeat2	repeat3		SutA DC concentration (nM)	repeat1	repeat2	repeat3		SutA DC concentration (nM)	repeat1	repeat2	repeat3			SutA DC concentration (nM)	repeat1	repeat2	repeat3
		0	18096	18638	18296		0	15403	15072	15112		0	18426	18489	18563			0	24903	24217	23069
		160	14031	14230	14352		160	15732	15959	16048		160	14126	14665	14529			160	27760	26694	25244
		320	14946	15296	15083		320	14356	14717	14707		320	14932	15503	15285			320	28698	27612	26583
		640	16738	17185	16827		640	15496	15700	15532		640	16492	17056	16809			640	25565	24712	23596
		1280	17235	17340	17278		1280	18376	18545	18936		1280	20304	20804	21185			1280	29450	29120	26853
		2560	19251	19770	19778		2560	16315	16795	16916		2560	21551	22442	22283			2560	36079	35605	32428
		5120	22758	23210	23414		5120	20196	20586	20697		5120	23854	24058	23765			5120	34540	34264	32254
		Background(no transcripts)	1899	1923	1957		Background(no transcripts)	2270	2291	2595		Background(no transcripts)	1955	1971	2025			Background(no transcripts)	4879	4592	4514
		Figure 1c(right) raw data
		Replicate 1					Replicate 2					Replicate 3						Replicate 4
		SutA concentration (nM)	repeat1	repeat2	repeat3		SutA concentration (nM)	repeat1	repeat2	repeat3		SutA concentration (nM)	repeat1	repeat2	repeat3			SutA concentration (nM)	repeat1	repeat2	repeat3
		0	35324	36036	35374		0	38152	39851	39470		0	27071	27984	28123			0	43495	44836	43708
		160	37478	39409	41675		160	39852	40529	40440		160	44728	46182	45510			160	38002	39050	38092
		320	47429	47569	46465		320	31384	32637	33624		320	39433	41364	41049			320	39710	40918	40290
		640	39988	39804	39258		640	41956	42686	41576		640	33966	34830	34870			640	38396	39215	38577
		1280	31310	32276	31071		1280	43082	43873	43642		1280	33271	34661	34488			1280	44258	45554	44302
		2560	36214	36527	35368		2560	41220	41600	41170		2560	37158	38032	37525			2560	44569	45214	45045
		5120	40680	42841	41980		5120	38883	39391	38072		5120	36471	36496	35619			5120	43243	43455	43185
		Background(no transcripts)	1267	1324	1423		Background(no transcripts)	850	871	928		Background(no transcripts)	1016	1064	1105			Background(no transcripts)	961	970	942
		Replicate 1					Replicate 2					Replicate 3						Replicate 4
		SutA DN concentration (nM)	repeat1	repeat2	repeat3		SutA DN concentration (nM)	repeat1	repeat2	repeat3		SutA DN concentration (nM)	repeat1	repeat2	repeat3			SutA DN concentration (nM)	repeat1	repeat2	repeat3
		0	37644	37813	37847		0	32550	31686	31403		0	36287	35451	35156			0	30593	29841	31057
		160	37428	38815	38042		160	39269	38776	38446		160	28160	27554	27206			160	32578	31846	32753
		320	46897	46020	45499		320	46482	45631	44899		320	30590	30240	29526			320	35702	30429	31489
		640	43081	42984	42494		640	40119	39753	39009		640	33523	32985	32409			640	31295	30549	31475
		1280	45767	45569	44774		1280	29659	29172	29131		1280	40097	39081	38338			1280	33157	32041	32886
		2560	50005	48770	48655		2560	33742	33805	33294		2560	34477	33910	33786			2560	34831	34137	35790
		5120	43111	42174	43629		5120	39397	39176	38502		5120	41254	40675	41065.5			5120	33987	28736	30383
		Background(no transcripts)	972	1016	976		Background(no transcripts)	575	577	582		Background(no transcripts)	568	545	563			Background(no transcripts)	522	511	530
		Replicate 1					Replicate 2					Replicate 3						Replicate 4
		SutA DC concentration (nM)	repeat1	repeat2	repeat3		SutA DC concentration (nM)	repeat1	repeat2	repeat3		SutA DC concentration (nM)	repeat1	repeat2	repeat3			SutA DC concentration (nM)	repeat1	repeat2	repeat3
		0	35205	34374	35923		0	39545	38574	39672		0	33955	33515	34225			0	43168	42103	43139
		160	40035	38706	40359		160	38614	37199	38675		160	40439	39311	40348			160	43456	42747	43975
		320	40608	39237	40635		320	34352	33690	34645		320	46494	45850	47481			320	29048	28795	29641
		640	33167	32132	33167		640	37645	36205	37574		640	40944	39752	41512			640	45148	43886	46159
		1280	30410	29409	30090		1280	43912	42271	43395		1280	47740	47199	48495			1280	47857	47110	48142
		2560	35748	34651	35909		2560	44604	43123	44434		2560	47489	47055	47663			2560	30917	30572	31405
		5120	37610	35923	37182		5120	43283	41525	42704		5120	40891	40470	41382			5120	41891	41001	42672
		Background(no transcripts)	503	502	487		Background(no transcripts)	431	400	450		Background(no transcripts)	926	979	948			Background(no transcripts)	747	710	761

## Sheet: Figure 2c
Figure 2c raw data
	sA 1.1
	RNAP concentration (nM)	Replicate 1	Replicate 2	Replicate 3	Replicate 4
	0	172	176	169	169
	16	197	202	204	181
	32	214	214	212	203
	64	226	227	225	189
	128	246	246	250	207
	256	270	267	272	236
	512	294	294	293	258
	1024	315	315	313	281
	2048	329	327	328	300
	4096	333	334	332	311
	sS 1.1
	RNAP concentration (nM)	Replicate 1	Replicate 2	Replicate 3	Replicate 4
	0	77	81	71	76
	16	90	82	103	87
	32	92	94	72	103
	64	75	71	59	75
	128	59	60	56	60
	256	59	66	62	61
	512	62	61	66	60
	1024	62	64	73	68
	2048	70	70	89	69
	4096	79	86	83	85

## Sheet: Figure 4d
	Figure 4d raw data
	SD-(-WLHA)

## Sheet: Figure 5f
Figure 5f raw data
None					None					None						SutA					SutA					SutA						Buffer					Buffer					Buffer
Fluorescence					Fluorescence					Fluorescence						Fluorescence					Fluorescence					Fluorescence						Fluorescence					Fluorescence					Fluorescence
Time	Replicate 1				Time	Replicate 2				Time	Replicate 3					Time	Replicate 1				Time	Replicate 2				Time	Replicate 3					Time	Replicate 1				Time	Replicate 2				Time	Replicate 3
	repeat 0	repeat 1	repeat 2			repeat 0	repeat 1	repeat 2			repeat 0	repeat 1	repeat 2				repeat 0	repeat 1	repeat 2			repeat 0	repeat 1	repeat 2			repeat 0	repeat 1	repeat 2				repeat 0	repeat 1	repeat 2			repeat 0	repeat 1	repeat 2			repeat 0	repeat 1	repeat 2
0.1	12.3267	12.2644	12.2513		0.1	10.1575	10.1834	10.1772		0.1	9.95508	9.91834	9.95552			0.1	12.5187	12.4812	12.5322		0.1	10.5179	10.4948	10.5002		0.1	10.2871	10.2713	10.3113			0.1	12.0226	12.0695	12.1622		0.1	10.2298	10.1675	10.3282		0.1	9.8853	9.91844	9.9436
0.2	12.3741	12.2975	12.2858		0.2	10.173	10.1893	10.1972		0.2	9.98155	9.94028	9.97055			0.2	12.6568	12.6011	12.6543		0.2	10.6331	10.6032	10.6007		0.2	10.3786	10.353	10.4173			0.2	12.0396	12.0591	12.1498		0.2	10.1767	10.1804	10.4048		0.2	9.86189	9.90084	9.93881
0.3	12.4181	12.327			0.3	10.1871	10.2053	10.2205		0.3	9.98685	9.96062	9.9739			0.3	12.7504	12.6993	12.7483		0.3	10.7102	10.7018	10.6859		0.3	10.4681	10.4347	10.4972			0.3	12.0496	12.0588	12.1514		0.3	10.1878	10.1567	10.4125		0.3	9.86754	9.90818	9.9393
0.4	12.4313	12.3633	12.3453		0.4	10.1975	10.2387	10.2199		0.4	10.0187	9.98663	9.99191			0.4	12.8066	12.7665	12.8216		0.4	10.8164	10.8014	10.7639		0.4	10.5477	10.5111	10.5772			0.4	12.0434	12.0653	12.1455		0.4	10.1798	10.1599	10.419		0.4	9.84869	9.89315	9.93428
0.5	12.458	12.3911	12.3678		0.5	10.2193	10.2391	10.2372		0.5	10.0219	10.0006	10.0145			0.5	12.8667	12.832	12.8836		0.5	10.8842	10.8704	10.8463		0.5	10.6151	10.573	10.6429			0.5	12.0536	12.0732	12.1278		0.5	10.166	10.1541	10.4134		0.5	9.87337	9.87839	9.93513
0.6	12.4742	12.4195	12.4189		0.6	10.245	10.255	10.261		0.6	10.0357	10.0248	10.044			0.6	12.9165	12.8852	12.9208		0.6	10.9549	10.9338	10.9147		0.6	10.6789	10.64	10.7212			0.6	12.0448	12.0669	12.1312		0.6	10.1768	10.1561	10.4121		0.6	9.86361	9.91091	9.9412
0.7	12.4864	12.4315	12.4491		0.7	10.2581	10.2863	10.2571		0.7	10.0496	10.0245	10.0494			0.7	12.9572	12.9382	12.957		0.7	11.0111	10.9847	10.9779		0.7	10.7551	10.7164	10.7636			0.7	12.047	12.0751	12.1416		0.7	10.1796	10.1411	10.4031		0.7	9.88498	9.91731	9.93634
0.8	12.516	12.4561	12.4739		0.8	10.2843	10.2981	10.2749		0.8	10.0523	10.0346	10.0646			0.8	12.9918	12.9753	12.9973		0.8	11.062	11.0526	11.0428		0.8	10.8041	10.766	10.8101			0.8	12.0427	12.061	12.1439		0.8	10.1877	10.1292	10.4054		0.8	9.87075	9.90771	9.93535
0.9	12.5318	12.4684	12.4989		0.9	10.2851	10.3099	10.293		0.9	10.0621	10.0507	10.0773			0.9	13.0342	13.0064	13.0276		0.9	11.1201	11.0933	11.0564		0.9	10.8455	10.8163	10.8639			0.9	12.0439	12.0647	12.1504		0.9	10.1903	10.1487	10.408		0.9	9.87002	9.90596	9.92926
1	12.5702	12.496	12.5235		1	10.3044	10.3125	10.2915		1	10.0718	10.0594	10.0862			1	13.0565	13.027	13.0433		1	11.1668	11.1448	11.1153		1	10.9064	10.8687	10.8957			1	12.0367	12.0433	12.1547		1	10.1808	10.1537	10.4053		1	9.87641	9.89926	9.93467
1.1	12.5735	12.5188	12.5425		1.1	10.313	10.3398	10.3079		1.1	10.0937	10.0762	10.1029			1.1	13.0747	13.0484	13.0666		1.1	11.2068	11.1656	11.1752		1.1	10.9405	10.9127	10.9496			1.1	12.0158	12.0565	12.1617		1.1	10.1782	10.1415	10.3962		1.1	9.88604	9.90621	9.91628
1.2	12.6022	12.521	12.5552		1.2	10.3268	10.3348	10.3368		1.2	10.1193	10.0678	10.1209			1.2	13.0956	13.075	13.072		1.2	11.2529	11.2199	11.2113		1.2	10.9661	10.9559	10.967			1.2	12.0359	12.0485	12.1717		1.2	10.1849	10.1543	10.412		1.2	9.87503	9.90891	9.92021
1.3	12.6162	12.5629	12.555		1.3	10.3387	10.3357	10.3584		1.3	10.1346	10.1011	10.1301			1.3	13.1158	13.0828	13.0935		1.3	11.2949	11.256	11.2542		1.3	11.0031	10.9979	11.0142			1.3	12.0506	12.0587	12.1443		1.3	10.1836	10.1391	10.3997		1.3	9.86622	9.89839	9.93765
1.4	12.6409	12.5594	12.5749		1.4	10.3556	10.3478	10.3642		1.4	10.1381	10.1242	10.1331			1.4	13.1234	13.1011	13.1164		1.4	11.3209	11.311	11.2954		1.4	11.0502	11.0195	11.0436			1.4	12.0399	12.0541	12.1595		1.4	10.1961	10.1625	10.4132		1.4	9.8759	9.9055	9.93368
1.5	12.6424	12.5923	12.5978		1.5	10.3445	10.3552	10.3781		1.5	10.1627	10.1465	10.1507			1.5	13.1337	13.1226	13.1265		1.5	11.3588	11.3426	11.3215		1.5	11.0649	11.0487	11.0871			1.5	12.0378	12.0599	12.147		1.5	10.1866	10.159	10.4184		1.5	9.86363	9.89266	9.92666
1.6	12.668	12.6052	12.5858		1.6	10.3505	10.3587	10.3775		1.6	10.1704	10.1562	10.1632			1.6	13.1517	13.1333	13.1418		1.6	11.3855	11.373	11.3578		1.6	11.0973	11.0728	11.109			1.6	12.0438	12.0517	12.1338		1.6	10.1768	10.1425	10.4268		1.6	9.84663	9.89726	9.94373
1.7	12.6707	12.605	12.6044		1.7	10.3793	10.3946	10.4003		1.7	10.1798	10.1687	10.157			1.7	13.1602	13.1311	13.1532		1.7	11.4178	11.4025	11.3774		1.7	11.1316	11.0891	11.1407			1.7	12.0487	12.0722	12.1216		1.7	10.1878	10.1443	10.415		1.7	9.86971	9.89641	9.94201
1.8	12.6764	12.6266	12.6155		1.8	10.4038	10.3996	10.409		1.8	10.1902	10.1671	10.1713			1.8	13.1686	13.1523	13.1699		1.8	11.4583	11.4253	11.4068		1.8	11.1547	11.1169	11.176			1.8	12.0393	12.0563	12.1246		1.8	10.1598	10.1357	10.4312		1.8	9.86868	9.90039	9.93522
1.9	12.6864	12.636	12.6362		1.9	10.3996	10.4158	10.4182		1.9	10.1938	10.1794	10.1895			1.9	13.1736	13.1581	13.1745		1.9	11.4798	11.4657	11.4432		1.9	11.1802	11.1297	11.1937			1.9	12.0489	12.0639	12.1478		1.9	10.171	10.1441	10.4284		1.9	9.87032	9.90909	9.94315
2	12.6992	12.6461	12.6573		2	10.4088	10.4283	10.4138		2	10.2156	10.1913	10.2037			2	13.1788	13.1731	13.1777		2	11.5066	11.4815	11.4535		2	11.2105	11.1586	11.2188			2	12.0613	12.064	12.15		2	10.184	10.1311	10.4332		2	9.86845	9.91519	9.9402
2.1	12.6991	12.6476	12.6708		2.1	10.4312	10.4445	10.4186		2.1	10.22	10.196	10.2133			2.1	13.1884	13.1829	13.1836		2.1	11.5235	11.4966	11.4762		2.1	11.2225	11.1921	11.2383			2.1	12.0455	12.0625	12.1583		2.1	10.1818	10.1312	10.4085		2.1	9.87879	9.91364	9.92902
2.2	12.7234	12.6638	12.674		2.2	10.4367	10.4511	10.4384		2.2	10.2093	10.1955	10.2269			2.2	13.2031	13.1919	13.1886		2.2	11.554	11.4954	11.4918		2.2	11.2624	11.2204	11.2627			2.2	12.0454	12.0451	12.1397		2.2	10.1799	10.1466	10.4138		2.2	9.88312	9.90662	9.92961
2.3	12.7297	12.6643	12.6939		2.3	10.4513	10.4644	10.4403		2.3	10.2195	10.2197	10.2192			2.3	13.2025	13.1879	13.198		2.3	11.5739	11.5177	11.523		2.3	11.2809	11.2192	11.2733			2.3	12.0377	12.0514	12.1581		2.3	10.1991	10.1433	10.3923		2.3	9.87799	9.90122	9.9208
2.4	12.74	12.6641	12.6809		2.4	10.4469	10.4664	10.4565		2.4	10.2337	10.2214	10.2465			2.4	13.2098	13.1895	13.2049		2.4	11.5787	11.566	11.5388		2.4	11.2851	11.2539	11.2777			2.4	12.0457	12.0576	12.1497		2.4	10.1846	10.1477	10.4176		2.4	9.87088	9.90943	9.94027
2.5	12.7414	12.6927	12.7065		2.5	10.4657	10.47	10.4812		2.5	10.2513	10.2395	10.2534			2.5	13.2144	13.1994	13.1969		2.5	11.6236	11.5816	11.5446		2.5	11.3025	11.2684	11.2935			2.5	12.048	12.0484	12.1504		2.5	10.1906	10.1439	10.4128		2.5	9.8729	9.90952	9.93222
2.6	12.7584	12.7086	12.7093		2.6	10.4608	10.4757	10.4844		2.6	10.2615	10.2387	10.2694			2.6	13.2205	13.1999	13.2086		2.6	11.6161	11.6052	11.5881		2.6	11.3077	11.2712	11.3162			2.6	12.0443	12.0471	12.1491		2.6	10.1817	10.1504	10.4219		2.6	9.87317	9.89533	9.93705
2.7	12.7765	12.7128	12.7254		2.7	10.4575	10.4858	10.4856		2.7	10.284	10.2601	10.2563			2.7	13.2261	13.2096	13.2162		2.7	11.6352	11.6114	11.5929		2.7	11.3241	11.2863	11.3333			2.7	12.0407	12.0534	12.1438		2.7	10.1822	10.1536	10.4252		2.7	9.87678	9.8996	9.95027
2.8	12.7753	12.7147	12.7199		2.8	10.4701	10.4932	10.5068		2.8	10.2831	10.2558	10.2685			2.8	13.229	13.2069	13.2238		2.8	11.6513	11.6325	11.6098		2.8	11.339	11.307	11.3587			2.8	12.0535	12.0397	12.142		2.8	10.191	10.1403	10.4225		2.8	9.88334	9.89571	9.9331
2.9	12.7774	12.7288	12.7292		2.9	10.4895	10.5061	10.4999		2.9	10.2865	10.2843	10.2732			2.9	13.2262	13.2148	13.228		2.9	11.6696	11.6388	11.6435		2.9	11.3546	11.3143	11.3698			2.9	12.0662	12.0656	12.1194		2.9	10.1879	10.1493	10.4204		2.9	9.85455	9.88816	9.94921
3	12.7909	12.7402	12.7279		3	10.4976	10.5105	10.5108		3	10.2966	10.2742	10.2911			3	13.2306	13.2131	13.2332		3	11.6905	11.673	11.6386		3	11.3651	11.3411	11.3884			3	12.045	12.0634	12.1331		3	10.1886	10.1377	10.4221		3	9.86967	9.90487	9.94013
3.1	12.7803	12.7438	12.7286		3.1	10.511	10.5213	10.5127		3.1	10.3078	10.293	10.2913			3.1	13.2373	13.2211	13.2329		3.1	11.705	11.6886	11.6516		3.1	11.3928	11.3413	11.4054			3.1	12.0449	12.0544	12.1453		3.1	10.173	10.1391	10.4308		3.1	9.86819	9.89185	9.94543
3.2	12.7938	12.7523	12.7479		3.2	10.5242	10.5286	10.5069		3.2	10.3226	10.3027	10.292			3.2	13.2391	13.2318	13.2347		3.2	11.7189	11.6954	11.658		3.2	11.3969	11.3561	11.4239			3.2	12.0639	12.0571	12.141		3.2	10.1769	10.1352	10.4334		3.2	9.86456	9.90413	9.93573
3.3	12.799	12.7576	12.7758		3.3	10.5228	10.5522	10.4998		3.3	10.3186	10.295	10.294			3.3	13.2327	13.2331	13.2364		3.3	11.7243	11.6877	11.6685		3.3	11.4206	11.3761	11.4293			3.3	12.0341	12.0417	12.1383		3.3	10.1844	10.1425	10.4268		3.3	9.88186	9.91714	9.93728
3.4	12.7961	12.7573	12.7805		3.4	10.55	10.5429	10.5305		3.4	10.3233	10.3117	10.3076			3.4	13.2418	13.2304	13.2428		3.4	11.7475	11.6867	11.6632		3.4	11.4183	11.3759	11.4389			3.4	12.0453	12.0577	12.141		3.4	10.1793	10.1399	10.431		3.4	9.88279	9.91205	9.92654
3.5	12.8074	12.777	12.7788		3.5	10.5485	10.5542	10.5316		3.5	10.3299	10.3052	10.311			3.5	13.2472	13.2335	13.2415		3.5	11.7446	11.7211	11.6954		3.5	11.4521	11.4012	11.4344			3.5	12.0415	12.0515	12.1357		3.5	10.2005	10.151	10.4072		3.5	9.87746	9.90816	9.92759
3.6	12.8238	12.7677	12.7865		3.6	10.5503	10.5608	10.5511		3.6	10.3246	10.3129	10.3434			3.6	13.2512	13.236	13.2434		3.6	11.7814	11.7387	11.7112		3.6	11.4606	11.4008	11.4222			3.6	12.0374	12.0416	12.1462		3.6	10.1855	10.1497	10.4147		3.6	9.87077	9.91536	9.93044
3.7	12.8295	12.7703	12.7897		3.7	10.5509	10.5485	10.5693		3.7	10.3358	10.3273	10.3438			3.7	13.2512	13.242	13.2458		3.7	11.7707	11.7478	11.7314		3.7	11.4685	11.4181	11.4363			3.7	12.0485	12.0464	12.145		3.7	10.204	10.1455	10.4123		3.7	9.87411	9.90235	9.93566
3.8	12.8339	12.7747	12.7843		3.8	10.5463	10.5607	10.5721		3.8	10.3508	10.3429	10.3446			3.8	13.2523	13.2481	13.2485		3.8	11.7836	11.767	11.7478		3.8	11.4715	11.416	11.4719			3.8	12.0477	12.0472	12.137		3.8	10.1877	10.1468	10.4181		3.8	9.87313	9.90286	9.94977
3.9	12.8477	12.7896	12.7983		3.9	10.5618	10.568	10.5743		3.9	10.3562	10.3551	10.3585			3.9	13.2593	13.247	13.2516		3.9	11.8051	11.7741	11.7549		3.9	11.4814	11.4456	11.4697			3.9	12.0563	12.0356	12.1227		3.9	10.178	10.1473	10.4316		3.9	9.85322	9.89641	9.93489
4	12.8471	12.7897	12.8042		4	10.5584	10.5701	10.5689		4	10.3796	10.3457	10.3516			4	13.2575	13.2444	13.254		4	11.8105	11.7732	11.7531		4	11.4777	11.4401	11.4934			4	12.057	12.0562	12.1284		4	10.1896	10.1522	10.428		4	9.87067	9.89368	9.94256
4.1	12.861	12.809	12.8058		4.1	10.5757	10.5967	10.588		4.1	10.3765	10.3702	10.3619			4.1	13.2597	13.2528	13.2527		4.1	11.7986	11.779	11.7611		4.1	11.4776	11.4581	11.4994			4.1	12.052	12.044	12.1373		4.1	10.1851	10.1497	10.4245		4.1	9.85425	9.89636	9.94052
4.2	12.8662	12.8113	12.8027		4.2	10.5993	10.5977	10.588		4.2	10.3933	10.3795	10.3654			4.2	13.2632	13.2462	13.2637		4.2	11.8139	11.8031	11.7826		4.2	11.4867	11.449	11.5108			4.2	12.0508	12.047	12.1348		4.2	10.1791	10.136	10.4168		4.2	9.86235	9.89605	9.94029
4.3	12.8611	12.8134	12.8122		4.3	10.5969	10.6125	10.6009		4.3	10.3986	10.3712	10.371			4.3	13.2643	13.251	13.2584		4.3	11.8245	11.8007	11.7754		4.3	11.5075	11.4579	11.5068			4.3	12.0529	12.0585	12.1387		4.3	10.1864	10.142	10.4318		4.3	9.86395	9.89777	9.93704
4.4	12.866	12.8162	12.8136		4.4	10.6102	10.63	10.5925		4.4	10.3993	10.3627	10.3734			4.4	13.2663	13.2602	13.2577		4.4	11.8436	11.8092	11.7821		4.4	11.5253	11.4691	11.5131			4.4	12.0546	12.0595	12.1271		4.4	10.1805	10.1358	10.4184		4.4	9.87503	9.89544	9.92422
4.5	12.8753	12.8285	12.8334		4.5	10.6094	10.6278	10.6032		4.5	10.4049	10.3727	10.3818			4.5	13.2673	13.2523	13.2582		4.5	11.8555	11.8125	11.7782		4.5	11.5251	11.4853	11.5273			4.5	12.0547	12.063	12.1316		4.5	10.1867	10.1395	10.4234		4.5	9.87119	9.90988	9.92433
4.6	12.8776	12.8278	12.8433		4.6	10.6256	10.6326	10.6081		4.6	10.4099	10.3686	10.3799			4.6	13.2663	13.2571	13.2658		4.6	11.8739	11.8163	11.7872		4.6	11.5417	11.4833	11.5264			4.6	12.0458	12.0684	12.1259		4.6	10.2041	10.146	10.418		4.6	9.89111	9.91227	9.93607
4.7	12.868	12.8387	12.8452		4.7	10.6325	10.6316	10.6171		4.7	10.4172	10.3685	10.3833			4.7	13.2606	13.258	13.2589		4.7	11.8637	11.8316	11.7937		4.7	11.5488	11.4878	11.5334			4.7	12.039	12.0575	12.1436		4.7	10.188	10.1326	10.4085		4.7	9.8787	9.91364	9.93052
4.8	12.8751	12.8411	12.8419		4.8	10.6162	10.6327	10.6127		4.8	10.4117	10.3958	10.3906			4.8	13.2687	13.2596	13.261		4.8	11.8837	11.8315	11.8117		4.8	11.5526	11.4936	11.5369			4.8	12.031	12.0633	12.1444		4.8	10.2134	10.1466	10.3975		4.8	9.88256	9.91068	9.93331
4.9	12.8924	12.8488	12.8478		4.9	10.6232	10.6305	10.6206		4.9	10.4124	10.3997	10.4035			4.9	13.2697	13.2611	13.2656		4.9	11.8945	11.8449	11.8187		4.9	11.5517	11.5115	11.5511			4.9	12.0411	12.0439	12.1334		4.9	10.2071	10.1474	10.4196		4.9	9.88246	9.9014	9.94828
5	12.8963	12.8551	12.8585		5	10.6341	10.6273	10.6323		5	10.3998	10.4168	10.4074			5	13.2696	13.2654	13.2643		5	11.8936	11.8602	11.8205		5	11.5824	11.5196	11.5429			5	12.0501	12.0457	12.1419		5	10.2208	10.1597	10.4239		5	9.87596	9.89727	9.94149
5.1	12.9066	12.8341	12.8596		5.1	10.6418	10.6683	10.6424		5.1	10.4226	10.4095	10.4335			5.1	13.2744	13.2618	13.2656		5.1	11.8972	11.8697	11.841		5.1	11.5677	11.5291	11.5599			5.1	12.0538	12.043	12.1256		5.1	10.2074	10.1375	10.4391		5.1	9.86924	9.89403	9.94013
5.2	12.9125	12.8535	12.8693		5.2	10.644	10.6697	10.6616		5.2	10.421	10.4302	10.4303			5.2	13.2759	13.2636	13.2676		5.2	11.8936	11.8778	11.8405		5.2	11.5835	11.5336	11.571			5.2	12.0514	12.0436	12.1234		5.2	10.2004	10.1364	10.421		5.2	9.86256	9.88451	9.94939
5.3	12.9091	12.8652	12.8653		5.3	10.6544	10.6747	10.6654		5.3	10.4406	10.4224	10.4366			5.3	13.2747	13.2669	13.2683		5.3	11.8962	11.8691	11.8516		5.3	11.577	11.5408	11.5749			5.3	12.0388	12.0587	12.1146		5.3	10.205	10.134	10.4225		5.3	9.87351	9.9014	9.93637
5.4	12.9182	12.8588	12.8719		5.4	10.6678	10.6686	10.6505		5.4	10.4532	10.4266	10.4315			5.4	13.2797	13.2645	13.2752		5.4	11.9209	11.8916	11.8437		5.4	11.583	11.54	11.5987			5.4	12.0408	12.0681	12.1265		5.4	10.2015	10.1366	10.411		5.4	9.86823	9.8943	9.93558
5.5	12.9167	12.8674	12.8641		5.5	10.6716	10.677	10.6706		5.5	10.4582	10.4369	10.439			5.5	13.2745	13.2667	13.2715		5.5	11.8966	11.8745	11.8574		5.5	11.5874	11.5584	11.6171			5.5	12.0575	12.0598	12.1232		5.5	10.2144	10.1337	10.4289		5.5	9.86991	9.90466	9.92792
5.6	12.9177	12.8809	12.8668		5.6	10.6713	10.6913	10.6486		5.6	10.4648	10.4534	10.4469			5.6	13.2743	13.2715	13.2706		5.6	11.9225	11.8782	11.8524		5.6	11.5844	11.5555	11.6005			5.6	12.0509	12.0574	12.1224		5.6	10.2012	10.1422	10.4218		5.6	9.8841	9.90497	9.92753
5.7	12.9207	12.8782	12.8746		5.7	10.685	10.6816	10.6582		5.7	10.4663	10.4536	10.448			5.7	13.2788	13.2718	13.2754		5.7	11.9152	11.883	11.861		5.7	11.5986	11.5521	11.6098			5.7	12.0464	12.0509	12.1393		5.7	10.1906	10.1321	10.4113		5.7	9.88464	9.91405	9.92311
5.8	12.937	12.8776	12.879		5.8	10.6975	10.6983	10.6586		5.8	10.4687	10.4312	10.4435			5.8	13.2824	13.2713	13.2767		5.8	11.9261	11.8875	11.8564		5.8	11.6012	11.5496	11.6102			5.8	12.0403	12.0613	12.1398		5.8	10.1847	10.1509	10.3905		5.8	9.87614	9.9106	9.9206
5.9	12.9312	12.8943	12.8912		5.9	10.7005	10.7064	10.6835		5.9	10.4817	10.4388	10.4505			5.9	13.2818	13.2728	13.277		5.9	11.9286	11.9023	11.8678		5.9	11.6091	11.5507	11.6053			5.9	12.0362	12.0566	12.1395		5.9	10.1839	10.1477	10.3919		5.9	9.89492	9.91804	9.9474
6	12.9325	12.8877	12.8934		6	10.7038	10.6889	10.695		6	10.4832	10.4558	10.4459			6	13.2772	13.2741	13.2775		6	11.9359	11.9056	11.8745		6	11.6257	11.562	11.6088			6	12.0162	12.0425	12.1308		6	10.1895	10.1492	10.4038		6	9.88794	9.91292	9.93736
6.1	12.9292	12.8923	12.8929		6.1	10.7071	10.6797	10.7064		6.1	10.4781	10.4751	10.4663			6.1	13.2736	13.2776	13.2783		6.1	11.9542	11.9138	11.8875		6.1	11.6325	11.5722	11.6166			6.1	12.0171	12.0457	12.1296		6.1	10.1873	10.1587	10.4089		6.1	9.89998	9.9034	9.93712
6.2	12.936	12.9	12.9008		6.2	10.6966	10.6859	10.7075		6.2	10.479	10.4759	10.4551			6.2	13.2801	13.2757	13.2775		6.2	11.9604	11.9176	11.8936		6.2	11.6359	11.5777	11.6077			6.2	12.0365	12.0407	12.122		6.2	10.1918	10.1528	10.4211		6.2	9.88722	9.89487	9.95051
6.3	12.9517	12.903	12.9079		6.3	10.7006	10.7013	10.6978		6.3	10.4837	10.4764	10.4846			6.3	13.2856	13.2763	13.2781		6.3	11.9542	11.9313	11.8903		6.3	11.646	11.5816	11.6355			6.3	12.0407	12.0462	12.117		6.3	10.2067	10.1563	10.4159		6.3	9.88505	9.89314	9.94125
6.4	12.9498	12.897	12.9123		6.4	10.7057	10.7125	10.7021		6.4	10.4977	10.4774	10.4774			6.4	13.2843	13.2772	13.2811		6.4	11.9655	11.9195	11.9157		6.4	11.6474	11.5939	11.6189			6.4	12.0539	12.0292	12.1112		6.4	10.1962	10.1436	10.4056		6.4	9.88412	9.89253	9.92891
6.5	12.9549	12.8997	12.9122		6.5	10.7171	10.7249	10.7275		6.5	10.4936	10.4898	10.4986			6.5	13.2877	13.2781	13.2832		6.5	11.9669	11.9216	11.9157		6.5	11.6433	11.6062	11.6415			6.5	12.049	12.0388	12.1071		6.5	10.1901	10.1489	10.4141		6.5	9.86809	9.9009	9.94425
6.6	12.9593	12.9137	12.9221		6.6	10.7241	10.7421	10.7225		6.6	10.4846	10.4798	10.4986			6.6	13.2838	13.2758	13.2873		6.6	11.982	11.9324	11.8904		6.6	11.6552	11.605	11.6548			6.6	12.0551	12.0527	12.12		6.6	10.1962	10.136	10.4154		6.6	9.87664	9.911	9.94248
6.7	12.9602	12.9181	12.9131		6.7	10.7505	10.7396	10.728		6.7	10.5104	10.4906	10.4939			6.7	13.2851	13.2794	13.2835		6.7	11.9885	11.9416	11.9095		6.7	11.6421	11.6092	11.6459			6.7	12.0533	12.0578	12.1376		6.7	10.1998	10.1503	10.412		6.7	9.86496	9.89408	9.91848
6.8	12.959	12.9151	12.9217		6.8	10.7319	10.7465	10.7203		6.8	10.526	10.4963	10.5151			6.8	13.2882	13.2819	13.2817		6.8	11.9777	11.9242	11.9132		6.8	11.6393	11.6002	11.6605			6.8	12.0552	12.0541	12.1409		6.8	10.1994	10.1369	10.4042		6.8	9.89412	9.91877	9.92994
6.9	12.9692	12.9279	12.9194		6.9	10.7419	10.7391	10.718		6.9	10.5303	10.483	10.5028			6.9	13.2883	13.2805	13.2863		6.9	11.9721	11.933	11.9101		6.9	11.6551	11.6156	11.6562			6.9	12.0399	12.0425	12.1336		6.9	10.2012	10.1226	10.4097		6.9	9.89403	9.91472	9.92013
7	12.9724	12.9293	12.9079		7	10.7499	10.7615	10.7254		7	10.5386	10.4896	10.5012			7	13.2843	13.2797	13.28		7	11.9714	11.9303	11.9176		7	11.6634	11.6043	11.6663			7	12.0395	12.0597	12.1253		7	10.1806	10.1449	10.3895		7	9.88673	9.9156	9.92486
7.1	12.969	12.9332	12.9272		7.1	10.7526	10.756	10.7234		7.1	10.5258	10.4992	10.4969			7.1	13.2873	13.2825	13.2842		7.1	12.0005	11.9614	11.9159		7.1	11.6561	11.5942	11.6637			7.1	12.0254	12.0552	12.1434		7.1	10.1895	10.1454	10.3909		7.1	9.90106	9.91405	9.93886
7.2	12.9716	12.9326	12.9391		7.2	10.7671	10.7584	10.7437		7.2	10.5365	10.5139	10.5003			7.2	13.2897	13.2819	13.2835		7.2	11.9812	11.9455	11.9153		7.2	11.6709	11.5975	11.6429			7.2	12.0298	12.0457	12.1357		7.2	10.186	10.1544	10.3992		7.2	9.89727	9.90461	9.93679
7.3	12.9688	12.9383	12.9383		7.3	10.7531	10.7457	10.7529		7.3	10.5542	10.5137	10.501			7.3	13.2873	13.2815	13.2852		7.3	12.0049	11.96	11.9393		7.3	11.6889	11.6042	11.6589			7.3	12.0361	12.0665	12.131		7.3	10.1816	10.1494	10.3881		7.3	9.89593	9.90269	9.94495
7.4	12.9751	12.9384	12.9465		7.4	10.7567	10.7569	10.7678		7.4	10.5421	10.5171	10.5174			7.4	13.2904	13.2845	13.2823		7.4	12.0006	11.9683	11.947		7.4	11.6893	11.6284	11.6572			7.4	12.0513	12.0491	12.1111		7.4	10.1977	10.1517	10.4002		7.4	9.89519	9.89812	9.93695
7.5	12.974	12.938	12.9397		7.5	10.7502	10.7624	10.7681		7.5	10.5475	10.5351	10.5337			7.5	13.2884	13.2835	13.2816		7.5	12.0092	11.992	11.954		7.5	11.6938	11.6287	11.6652			7.5	12.0524	12.0328	12.1125		7.5	10.2001	10.1582	10.4106		7.5	9.88956	9.89508	9.93744
7.6	12.9877	12.9485	12.9369		7.6	10.7554	10.7753	10.7566		7.6	10.5353	10.5366	10.5208			7.6	13.2879	13.2852	13.2843		7.6	12.0148	11.9813	11.94		7.6	11.6919	11.6472	11.6777			7.6	12.0532	12.0394	12.1255		7.6	10.1856	10.1475	10.4039		7.6	9.8996	9.89131	9.93307
7.7	12.9889	12.9531	12.9478		7.7	10.7649	10.7892	10.7787		7.7	10.5362	10.5307	10.5312			7.7	13.2908	13.2829	13.2855		7.7	12.0099	11.9897	11.9594		7.7	11.691	11.6321	11.6771			7.7	12.0426	12.0274	12.1319		7.7	10.1981	10.1448	10.4093		7.7	9.8898	9.89897	9.94692
7.8	12.9966	12.9447	12.9588		7.8	10.7895	10.7874	10.7832		7.8	10.5553	10.551	10.5358			7.8	13.2936	13.2856	13.2858		7.8	12.0201	11.9771	11.9631		7.8	11.6972	11.648	11.6871			7.8	12.0423	12.0301	12.1295		7.8	10.191	10.1638	10.4085		7.8	9.88216	9.90445	9.92797
7.9	13.0082	12.951	12.9556		7.9	10.7954	10.792	10.765		7.9	10.553	10.5479	10.5544			7.9	13.2899	13.2872	13.2881		7.9	12.0329	11.9758	11.955		7.9	11.6811	11.6535	11.7013			7.9	12.0406	12.05	12.1259		7.9	10.2048	10.1536	10.434		7.9	9.88794	9.90537	9.93307
8	13.0004	12.9506	12.9481		8	10.7951	10.7972	10.7589		8	10.5559	10.5334	10.5406			8	13.2848	13.2848	13.288		8	12.025	11.9984	11.9498		8	11.6976	11.6355	11.7091			8	12.0407	12.0361	12.1347		8	10.1921	10.1212	10.4037		8	9.89466	9.90382	9.91121
8.1	13.0048	12.9578	12.9519		8.1	10.8001	10.7982	10.7654		8.1	10.5644	10.5298	10.5504			8.1	13.2951	13.2898	13.2873		8.1	12.0295	11.9821	11.9536		8.1	11.6881	11.6372	11.7002			8.1	12.0386	12.0563	12.1401		8.1	10.1967	10.1328	10.4078		8.1	9.88522	9.90594	9.91409
8.2	12.9956	12.9647	12.9575		8.2	10.8092	10.7993	10.78		8.2	10.5805	10.54	10.5529			8.2	13.295	13.2831	13.2897		8.2	12.0212	11.974	11.9618		8.2	11.6962	11.6536	11.7022			8.2	12.0334	12.0608	12.1423		8.2	10.1838	10.137	10.4071		8.2	9.89678	9.91909	9.93197
8.3	13.006	12.9691	12.9481		8.3	10.8168	10.8124	10.7913		8.3	10.5685	10.5515	10.5502			8.3	13.2917	13.2849	13.2855		8.3	12.0348	11.99	11.9559		8.3	11.6998	11.6445	11.7146			8.3	12.0112	12.053	12.148		8.3	10.2018	10.152	10.3778		8.3	9.9059	9.90667	9.92723
8.4	13.0023	12.9667	12.962		8.4	10.8052	10.7966	10.7957		8.4	10.6035	10.5639	10.5611			8.4	13.2911	13.2894	13.2911		8.4	12.0372	12.0008	11.9768		8.4	11.7203	11.6422	11.7013			8.4	12.0274	12.0344	12.1516		8.4	10.1861	10.1445	10.3785		8.4	9.90027	9.89786	9.9338
8.5	13.0092	12.9778	12.9716		8.5	10.8181	10.8064	10.8088		8.5	10.5929	10.5612	10.5597			8.5	13.2927	13.2878	13.2915		8.5	12.027	12.0184	11.9791		8.5	11.7179	11.6278	11.6902			8.5	12.0184	12.0464	12.1269		8.5	10.1827	10.1453	10.3839		8.5	9.90576	9.89402	9.93929
8.6	13.0098	12.9785	12.9696		8.6	10.8138	10.8059	10.817		8.6	10.5955	10.5684	10.5599			8.6	13.292	13.2875	13.2925		8.6	12.0468	12.0087	11.9761		8.6	11.7159	11.6536	11.6911			8.6	12.0402	12.0612	12.1331		8.6	10.1856	10.1493	10.3854		8.6	9.89321	9.89293	9.94064
8.7	13.0021	12.9828	12.981		8.7	10.8003	10.8227	10.8138		8.7	10.593	10.5765	10.5643			8.7	13.2914	13.2882	13.2882		8.7	12.0387	12.031	11.9965		8.7	11.731	11.6704	11.7137			8.7	12.0357	12.0582	12.114		8.7	10.1854	10.1616	10.3894		8.7	9.8825	9.87919	9.92947
8.8	13.0146	12.9876	12.9734		8.8	10.8149	10.818	10.8082		8.8	10.5955	10.5775	10.561			8.8	13.2931	13.2894	13.2901		8.8	12.0528	12.0196	11.9889		8.8	11.7148	11.6586	11.7055			8.8	12.047	12.0333	12.1092		8.8	10.1938	10.1598	10.3955		8.8	9.8955	9.88412	9.93631
8.9	13.0127	12.9914	12.9683		8.9	10.8207	10.8368	10.8264		8.9	10.5993	10.5762	10.5532			8.9	13.2912	13.2899	13.2902		8.9	12.0623	12.0219	11.9938		8.9	11.7238	11.6762	11.7087			8.9	12.0446	12.0407	12.1286		8.9	10.1834	10.1358	10.3983		8.9	9.88895	9.89534	9.93733
9	13.0262	12.9858	12.982		9	10.825	10.8275	10.8183		9	10.6121	10.5803	10.5785			9	13.2964	13.288	13.293		9	12.0575	12.0126	11.9886		9	11.7287	11.6809	11.727			9	12.0455	12.0507	12.1433		9	10.1872	10.1458	10.3959		9	9.88247	9.90572	9.93378
9.1	13.0155	12.9885	12.9874		9.1	10.8485	10.8439	10.8197		9.1	10.5994	10.577	10.5873			9.1	13.2932	13.2879	13.2941		9.1	12.0685	12.0153	11.9891		9.1	11.7261	11.685	11.7221			9.1	12.0506	12.0407	12.1365		9.1	10.1933	10.139	10.3941		9.1	9.8764	9.90577	9.93023
9.2	13.0272	12.983	12.9902		9.2	10.8298	10.8442	10.8222		9.2	10.6107	10.5808	10.5781			9.2	13.295	13.2877	13.2893		9.2	12.0825	12.0146	11.9855		9.2	11.7302	11.6838	11.7352			9.2	12.0408	12.0514	12.1308		9.2	10.1968	10.1388	10.3877		9.2	9.88488	9.90534	9.92966
9.3	13.0358	12.9829	12.9937		9.3	10.8362	10.8505	10.8251		9.3	10.611	10.5651	10.5934			9.3	13.295	13.2904	13.2921		9.3	12.0649	12.0089	11.9822		9.3	11.7216	11.6797	11.7283			9.3	12.0469	12.048	12.1264		9.3	10.1893	10.1326	10.3899		9.3	9.8808	9.91179	9.92979
9.4	13.0329	12.9963	12.9883		9.4	10.8504	10.8539	10.8289		9.4	10.614	10.5632	10.5886			9.4	13.2974	13.2918	13.295		9.4	12.0733	12.0282	11.99		9.4	11.7288	11.7006	11.7379			9.4	12.0416	12.0558	12.1328		9.4	10.1944	10.1391	10.3861		9.4	9.87183	9.9195	9.93374
9.5	13.0416	12.9897	12.9858		9.5	10.8497	10.8478	10.8377		9.5	10.6206	10.5813	10.5981			9.5	13.2959	13.2889	13.2916		9.5	12.0718	12.0369	11.9942		9.5	11.7335	11.6829	11.7312			9.5	12.0239	12.0308	12.143		9.5	10.202	10.145	10.3782		9.5	9.88091	9.92536	9.93511
9.6	13.0348	13.0039	12.9805		9.6	10.8604	10.8557	10.8507		9.6	10.6265	10.59	10.5901			9.6	13.2946	13.2906	13.2957		9.6	12.0815	12.0407	11.9966		9.6	11.7481	11.692	11.7307			9.6	12.0285	12.052	12.1364		9.6	10.1932	10.1395	10.3618		9.6	9.89475	9.90851	9.94267
9.7	13.0409	13.0072	12.9917		9.7	10.8489	10.8483	10.8686		9.7	10.6252	10.5898	10.5888			9.7	13.2934	13.2932	13.2928		9.7	12.0844	12.0369	12.0152		9.7	11.7412	11.6869	11.7262			9.7	12.0237	12.0487	12.1337		9.7	10.1967	10.1425	10.3583		9.7	9.88887	9.89509	9.93871
9.8	13.0411	13.0001	12.9935		9.8	10.8575	10.8432	10.8676		9.8	10.6382	10.6073	10.5994			9.8	13.2972	13.2896	13.2924		9.8	12.0638	12.0489	11.9953		9.8	11.7582	11.6628	11.7288			9.8	12.0272	12.0476	12.1154		9.8	10.1867	10.1464	10.372		9.8	9.87886	9.90103	9.94961
9.9	13.0403	13.0051	13.002		9.9	10.8457	10.8541	10.8571		9.9	10.6324	10.5899	10.5895			9.9	13.2972	13.2921	13.2933		9.9	12.0784	12.035	12.0074		9.9	11.7608	11.679	11.7327			9.9	12.0463	12.0382	12.1161		9.9	10.1978	10.1666	10.3741		9.9	9.88933	9.8941	9.9515
10	13.0376	13.0072	12.9998		10	10.8641	10.8498	10.8559		10	10.6563	10.6024	10.5975			10	13.2986	13.2915	13.2939		10	12.0679	12.0422	12.0066		10	11.763	11.6885	11.7309			10	12.058	12.039	12.1205		10	10.1933	10.1491	10.3841		10	9.88994	9.90459	9.94627
10.1	13.0399	13.0104	13.007		10.1	10.8653	10.8861	10.8727		10.1	10.6358	10.5945	10.6075			10.1	13.2991	13.2923	13.2941		10.1	12.0981	12.0466	12.003		10.1	11.7726	11.7051	11.7535			10.1	12.0585	12.0338	12.1254		10.1	10.1846	10.1488	10.3822		10.1	9.88821	9.90487	9.9362
10.2	13.0487	13.0056	12.998		10.2	10.8622	10.8831	10.8604		10.2	10.6381	10.6041	10.6037			10.2	13.2973	13.2962	13.2939		10.2	12.0946	12.0426	12.0149		10.2	11.7465	11.7046	11.7541			10.2	12.0509	12.0208	12.134		10.2	10.1991	10.1517	10.3807		10.2	9.88273	9.91095	9.93418
10.3	13.0493	13.0096	13.0096		10.3	10.8785	10.8802	10.867		10.3	10.6514	10.6032	10.6325			10.3	13.2979	13.2924	13.2956		10.3	12.098	12.032	12.0218		10.3	11.7567	11.6988	11.7587			10.3	12.0336	12.0377	12.1312		10.3	10.2113	10.1437	10.3839		10.3	9.87167	9.91652	9.92404
10.4	13.0496	13.0155	13.0099		10.4	10.8917	10.879	10.8638		10.4	10.6395	10.5927	10.6287			10.4	13.2982	13.2907	13.2938		10.4	12.0925	12.0393	12.0027		10.4	11.7547	11.7061	11.7589			10.4	12.0315	12.0557	12.127		10.4	10.2033	10.1466	10.374		10.4	9.87181	9.90777	9.9342
10.5	13.0549	13.0206	13.0148		10.5	10.8875	10.8861	10.8628		10.5	10.6255	10.5944	10.6256			10.5	13.2977	13.2928	13.2958		10.5	12.087	12.0469	12.0081		10.5	11.7514	11.6953	11.7554			10.5	12.0372	12.0522	12.1201		10.5	10.2014	10.1396	10.3856		10.5	9.88313	9.92033	9.92985
10.6	13.0531	13.0163	13.0102		10.6	10.9087	10.8929	10.8607		10.6	10.6465	10.6089	10.6347			10.6	13.2987	13.2956	13.2938		10.6	12.0914	12.0612	12.0032		10.6	11.7518	11.7264	11.7556			10.6	12.0299	12.0483	12.1438		10.6	10.2104	10.1345	10.359		10.6	9.88491	9.90133	9.92788
10.7	13.0646	13.0122	13.0061		10.7	10.8958	10.8941	10.879		10.7	10.6566	10.6086	10.6311			10.7	13.298	13.2959	13.2957		10.7	12.1042	12.0631	12.0147		10.7	11.7685	11.7188	11.7478			10.7	12.0276	12.0618	12.1265		10.7	10.1945	10.1384	10.356		10.7	9.89321	9.89607	9.93718
10.8	13.0593	13.0096	13.0141		10.8	10.8998	10.88	10.8957		10.8	10.6673	10.6252	10.6342			10.8	13.2975	13.2942	13.2947		10.8	12.1029	12.0536	12.022		10.8	11.779	11.7179	11.7555			10.8	12.0382	12.0646	12.1264		10.8	10.1915	10.1525	10.359		10.8	9.89656	9.90525	9.92945
10.9	13.0676	13.0207	13.0167		10.9	10.8973	10.8843	10.9101		10.9	10.667	10.6262	10.6316			10.9	13.2986	13.2937	13.2966		10.9	12.0951	12.0704	12.0269		10.9	11.7743	11.7173	11.7424			10.9	12.0321	12.0381	12.1269		10.9	10.1968	10.1437	10.357		10.9	9.89672	9.90008	9.93604
11	13.064	13.0238	13.0083		11	10.8928	10.8888	10.9		11	10.6783	10.6249	10.6233			11	13.2976	13.2937	13.2971		11	12.1101	12.0684	12.0545		11	11.7782	11.7096	11.7395			11	12.038	12.0555	12.1059		11	10.1948	10.1571	10.3708		11	9.89144	9.87786	9.94693
11.1	13.0662	13.0247	13.0162		11.1	10.8931	10.9015	10.9052		11.1	10.6832	10.6275	10.6278			11.1	13.2994	13.2969	13.2937		11.1	12.1062	12.0643	12.0434		11.1	11.7875	11.7241	11.7526			11.1	12.045	12.05	12.1057		11.1	10.2016	10.1513	10.3618		11.1	9.89931	9.89611	9.93942
11.2	13.0703	13.036	13.0174		11.2	10.8876	10.8976	10.9076		11.2	10.6889	10.6376	10.6451			11.2	13.2964	13.2942	13.2965		11.2	12.1008	12.08	12.0496		11.2	11.7773	11.7106	11.7669			11.2	12.0451	12.0366	12.1191		11.2	10.1945	10.1444	10.3643		11.2	9.89094	9.90135	9.93397
11.3	13.0644	13.0311	13.0264		11.3	10.91	10.9141	10.9212		11.3	10.6871	10.6339	10.6457			11.3	13.2983	13.2949	13.2951		11.3	12.1087	12.0734	12.0543		11.3	11.7747	11.7263	11.7703			11.3	12.0426	12.047	12.1062		11.3	10.1979	10.1477	10.3584		11.3	9.8904	9.89234	9.93262
11.4	13.0667	13.0335	13.0297		11.4	10.9029	10.9013	10.9112		11.4	10.6703	10.636	10.6401			11.4	13.3004	13.2963	13.2964		11.4	12.103	12.0739	12.0395		11.4	11.7785	11.7383	11.7696			11.4	12.0412	12.0425	12.1273		11.4	10.1878	10.1468	10.3634		11.4	9.88288	9.89816	9.93138
11.5	13.065	13.0463	13.0291		11.5	10.9161	10.9149	10.8994		11.5	10.685	10.6279	10.6482			11.5	13.2992	13.2954	13.2959		11.5	12.1124	12.0538	12.0402		11.5	11.7838	11.7342	11.7855			11.5	12.0466	12.0224	12.124		11.5	10.1971	10.1463	10.3718		11.5	9.88081	9.91156	9.92562
11.6	13.0705	13.0378	13.0335		11.6	10.9157	10.9188	10.8991		11.6	10.686	10.6313	10.6553			11.6	13.2986	13.2954	13.2962		11.6	12.138	12.0747	12.0482		11.6	11.7955	11.7411	11.7768			11.6	12.041	12.0358	12.1221		11.6	10.2023	10.1484	10.3643		11.6	9.87207	9.91193	9.91968
11.7	13.0796	13.0427	13.0333		11.7	10.9267	10.93	10.9095		11.7	10.673	10.6322	10.6634			11.7	13.2991	13.2972	13.2961		11.7	12.1261	12.0826	12.0198		11.7	11.7703	11.7335	11.7891			11.7	12.0286	12.044	12.1247		11.7	10.2053	10.128	10.3535		11.7	9.87871	9.91395	9.94345
11.8	13.0735	13.0441	13.0384		11.8	10.9339	10.9277	10.8993		11.8	10.6842	10.6391	10.6764			11.8	13.3002	13.297	13.2987		11.8	12.1304	12.0895	12.036		11.8	11.7841	11.7269	11.7919			11.8	12.0324	12.0419	12.1408		11.8	10.1982	10.1459	10.3581		11.8	9.88475	9.91552	9.93765
11.9	13.0767	13.0403	13.0433		11.9	10.9396	10.9298	10.8985		11.9	10.6801	10.6468	10.6628			11.9	13.3008	13.2961	13.2964		11.9	12.1351	12.0851	12.0559		11.9	11.8032	11.7407	11.7757			11.9	12.0293	12.0523	12.1308		11.9	10.2101	10.12	10.3522		11.9	9.90321	9.90155	9.93955
12	13.081	13.0399	13.0326		12	10.9498	10.9133	10.9282		12	10.6943	10.6498	10.6731			12	13.3002	13.2963	13.2968		12	12.1501	12.0893	12.0475		12	11.798	11.7298	11.7997			12	12.0297	12.0578	12.1162		12	10.2056	10.1401	10.3455		12	9.89969	9.90536	9.95094
12.1	13.0785	13.048	13.0399		12.1	10.9393	10.913	10.9419		12.1	10.7	10.6526	10.6766			12.1	13.3004	13.2969	13.2955		12.1	12.1318	12.0975	12.0527		12.1	11.7883	11.7385	11.8006			12.1	12.0375	12.0465	12.1095		12.1	10.196	10.1471	10.3403		12.1	9.89158	9.89383	9.94216
12.2	13.0842	13.0478	13.0437		12.2	10.9512	10.9103	10.9431		12.2	10.7091	10.6634	10.668			12.2	13.2981	13.2979	13.2963		12.2	12.1353	12.0968	12.0679		12.2	11.8127	11.7413	11.7911			12.2	12.0346	12.0438	12.1238		12.2	10.2035	10.1427	10.3363		12.2	9.88693	9.87985	9.94806
12.3	13.0843	13.0539	13.0364		12.3	10.9356	10.9443	10.9478		12.3	10.7041	10.6586	10.6737			12.3	13.3008	13.2961	13.2971		12.3	12.1426	12.11	12.0679		12.3	11.8157	11.7361	11.7903			12.3	12.049	12.0428	12.1083		12.3	10.2043	10.1537	10.3484		12.3	9.89364	9.89552	9.94459
12.4	13.0848	13.0538	13.0422		12.4	10.9562	10.9419	10.946		12.4	10.7032	10.6611	10.6853			12.4	13.2995	13.2974	13.2993		12.4	12.1298	12.0895	12.0668		12.4	11.8084	11.7325	11.7935			12.4	12.0549	12.0526	12.1131		12.4	10.1962	10.1562	10.3381		12.4	9.90512	9.90115	9.93302
12.5	13.0734	13.0522	13.0402		12.5	10.9374	10.9392	10.9542		12.5	10.722	10.645	10.6768			12.5	13.3	13.2958	13.2989		12.5	12.1335	12.0954	12.0607		12.5	11.8039	11.7292	11.8049			12.5	12.042	12.0481	12.1265		12.5	10.1814	10.1549	10.3365		12.5	9.90052	9.9178	9.93303
12.6	13.0727	13.0591	13.0466		12.6	10.9645	10.9466	10.9445		12.6	10.7166	10.6775	10.6774			12.6	13.3016	13.2963	13.2971		12.6	12.1274	12.0993	12.0557		12.6	11.8027	11.7367	11.8126			12.6	12.0471	12.048	12.1411		12.6	10.1848	10.1486	10.3637		12.6	9.89369	9.91163	9.92296
12.7	13.0861	13.0629	13.0394		12.7	10.9656	10.9624	10.9648		12.7	10.7238	10.6579	10.6686			12.7	13.2988	13.299	13.3008		12.7	12.1228	12.0857	12.0422		12.7	11.8068	11.7502	11.807			12.7	12.0275	12.0452	12.121		12.7	10.193	10.1448	10.3467		12.7	9.88782	9.91265	9.91398
12.8	13.0977	13.0609	13.0496		12.8	10.9773	10.9582	10.9434		12.8	10.7241	10.6531	10.6797			12.8	13.3	13.298	13.2984		12.8	12.1274	12.0958	12.0509		12.8	11.8052	11.7632	11.8142			12.8	12.0359	12.0321	12.1314		12.8	10.1756	10.1446	10.3421		12.8	9.88657	9.91782	9.93745
12.9	13.1029	13.0695	13.051		12.9	10.9637	10.9686	10.9545		12.9	10.7105	10.6615	10.6914			12.9	13.3005	13.2985	13.2971		12.9	12.1341	12.0911	12.0474		12.9	11.8085	11.7482	11.8076			12.9	12.0245	12.046	12.1393		12.9	10.1859	10.1647	10.3353		12.9	9.87725	9.90747	9.9344
13	13.0977	13.06	13.0505		13	10.9877	10.9625	10.9449		13	10.7158	10.6799	10.6848			13	13.3009	13.297	13.2977		13	12.1494	12.0989	12.0488		13	11.7995	11.756	11.8069			13	12.0274	12.0418	12.1219		13	10.1854	10.1453	10.3482		13	9.88647	9.91023	9.93943
13.1	13.0922	13.0684	13.0533		13.1	10.9824	10.9561	10.9515		13.1	10.7157	10.6714	10.6983			13.1	13.3	13.2985	13.2986		13.1	12.1331	12.0934	12.0614		13.1	11.7932	11.7631	11.8206			13.1	12.0308	12.0479	12.1449		13.1	10.1987	10.1331	10.3411		13.1	9.87461	9.90242	9.94176
13.2	13.0973	13.0694	13.0564		13.2	10.9761	10.9543	10.9593		13.2	10.724	10.6804	10.6929			13.2	13.3	13.298	13.2986		13.2	12.1541	12.0976	12.077		13.2	11.8155	11.7526	11.8183			13.2	12.0365	12.0466	12.1357		13.2	10.1879	10.1348	10.329		13.2	9.88902	9.90553	9.94767
13.3	13.1012	13.0712	13.0603		13.3	10.9786	10.9558	10.9706		13.3	10.7248	10.6938	10.6959			13.3	13.3022	13.2981	13.2972		13.3	12.1495	12.1173	12.0858		13.3	11.8068	11.7666	11.8063			13.3	12.0378	12.0531	12.1104		13.3	10.1918	10.1353	10.3289		13.3	9.89705	9.88939	9.94487
13.4	13.1045	13.05	13.0669		13.4	10.9807	10.9533	10.9722		13.4	10.7209	10.674	10.6965			13.4	13.3023	13.2993	13.3003		13.4	12.1506	12.1111	12.0791		13.4	11.8302	11.7504	11.8			13.4	12.0199	12.0472	12.1176		13.4	10.1945	10.1395	10.3099		13.4	9.89859	9.88795	9.93753
13.5	13.1097	13.0617	13.0629		13.5	10.9601	10.9735	10.9888		13.5	10.7372	10.6945	10.692			13.5	13.3007	13.2989	13.3		13.5	12.1521	12.1119	12.0815		13.5	11.8227	11.7619	11.8093			13.5	12.0295	12.0571	12.1083		13.5	10.1983	10.1434	10.3393		13.5	9.89249	9.89264	9.93222
13.6	13.108	13.0708	13.0673		13.6	10.9859	10.9841	10.9953		13.6	10.7337	10.7029	10.7015			13.6	13.3024	13.2978	13.2982		13.6	12.1628	12.1033	12.081		13.6	11.82	11.7653	11.8114			13.6	12.0311	12.062	12.1369		13.6	10.1893	10.1426	10.3215		13.6	9.89743	9.90841	9.92929
13.7	13.1036	13.0726	13.0638		13.7	10.988	10.9813	10.9846		13.7	10.7387	10.6917	10.7017			13.7	13.3018	13.3012	13.2988		13.7	12.1583	12.1109	12.0783		13.7	11.8422	11.749	11.811			13.7	12.0376	12.0444	12.1224		13.7	10.1923	10.1367	10.3347		13.7	9.88849	9.91008	9.93661
13.8	13.112	13.069	13.0565		13.8	10.9895	10.9722	10.9743		13.8	10.7443	10.6989	10.7029			13.8	13.2998	13.3004	13.3014		13.8	12.1506	12.1077	12.0849		13.8	11.8257	11.7483	11.8243			13.8	12.0317	12.0617	12.129		13.8	10.1825	10.1454	10.3306		13.8	9.88405	9.90309	9.93394
13.9	13.1068	13.0808	13.0551		13.9	11.0066	11.0002	10.9863		13.9	10.742	10.6978	10.7057			13.9	13.3027	13.2963	13.3		13.9	12.146	12.0809	12.0642		13.9	11.8291	11.7606	11.8274			13.9	12.0294	12.0423	12.1268		13.9	10.1905	10.1397	10.3201		13.9	9.88477	9.9081	9.93493
14	13.108	13.0711	13.0615		14	11.0083	10.9907	10.9735		14	10.7735	10.6994	10.698			14	13.3021	13.2987	13.2999		14	12.1531	12.1071	12.0646		14	11.8325	11.7698	11.8374			14	12.0263	12.0408	12.13		14	10.1885	10.1542	10.3219		14	9.87626	9.92422	9.93522
14.1	13.1067	13.0744	13.0692		14.1	11.0095	10.9965	10.9634		14.1	10.7592	10.6807	10.6969			14.1	13.3015	13.2995	13.3009		14.1	12.1455	12.1065	12.0736		14.1	11.832	11.7496	11.8386			14.1	12.02	12.0364	12.1281		14.1	10.1731	10.1549	10.3291		14.1	9.87886	9.90531	9.93098
14.2	13.1131	13.0876	13.0682		14.2	11.0135	11.0036	10.9612		14.2	10.75	10.7037	10.7093			14.2	13.302	13.3	13.3018		14.2	12.1696	12.1111	12.0816		14.2	11.8139	11.7729	11.8367			14.2	12.0271	12.0481	12.1256		14.2	10.1854	10.1541	10.3161		14.2	9.88004	9.91088	9.93914
14.3	13.1097	13.0872	13.0757		14.3	11.0027	10.9994	10.9744		14.3	10.7384	10.7059	10.7126			14.3	13.302	13.3009	13.2983		14.3	12.1494	12.1163	12.0821		14.3	11.8124	11.7853	11.8407			14.3	12.0162	12.042	12.1354		14.3	10.1854	10.1423	10.3171		14.3	9.88082	9.91459	9.94313
14.4	13.1127	13.0884	13.069		14.4	11.0046	11.0001	10.982		14.4	10.7489	10.7158	10.7217			14.4	13.301	13.2996	13.2999		14.4	12.1678	12.1255	12.0809		14.4	11.8107	11.773	11.8232			14.4	12.0352	12.0536	12.1114		14.4	10.1989	10.1435	10.33		14.4	9.89015	9.89614	9.94622
14.5	13.1146	13.0802	13.0856		14.5	11.0131	11.0104	10.9917		14.5	10.7395	10.7235	10.7232			14.5	13.302	13.3007	13.3021		14.5	12.1676	12.1342	12.1029		14.5	11.8255	11.7774	11.8426			14.5	12.0315	12.0481	12.1206		14.5	10.1955	10.1352	10.3185		14.5	9.8972	9.89032	9.94418
14.6	13.1236	13.0851	13.077		14.6	11.0177	10.9948	10.9995		14.6	10.7396	10.7239	10.7345			14.6	13.3033	13.2987	13.2998		14.6	12.1807	12.1175	12.0839		14.6	11.8233	11.7768	11.8325			14.6	12.0363	12.0638	12.1069		14.6	10.1947	10.1432	10.3107		14.6	9.88382	9.89835	9.94319
14.7	13.1201	13.0897	13.0751		14.7	11.0062	11.0058	11.0027		14.7	10.7573	10.7165	10.7327			14.7	13.3007	13.2988	13.3		14.7	12.1621	12.1382	12.0907		14.7	11.8359	11.7782	11.8201			14.7	12.0303	12.0572	12.1192		14.7	10.1992	10.134	10.3121		14.7	9.88937	9.8918	9.94898
14.8	13.1224	13.083	13.0841		14.8	11.0159	11.0184	10.9977		14.8	10.7449	10.7254	10.7321			14.8	13.3006	13.3009	13.3024		14.8	12.1862	12.1284	12.0908		14.8	11.8328	11.7712	11.8271			14.8	12.0436	12.0498	12.1215		14.8	10.1887	10.1364	10.3155		14.8	9.90339	9.90065	9.93981
14.9	13.1197	13.0871	13.0817		14.9	11.0213	11.0079	10.9977		14.9	10.7719	10.7313	10.7398			14.9	13.3032	13.3003	13.301		14.9	12.1745	12.1173	12.0937		14.9	11.8335	11.7766	11.8176			14.9	12.0304	12.0447	12.135		14.9	10.1831	10.1399	10.3177		14.9	9.90391	9.904	9.95012
15	13.129	13.0881	13.0854		15	11.0314	11.0274	11.0011		15	10.765	10.7189	10.7313			15	13.3024	13.3005	13.301		15	12.1895	12.1155	12.0871		15	11.8416	11.7525	11.8301			15	12.0177	12.0465	12.129		15	10.1991	10.148	10.3167		15	9.89439	9.90621	9.93023
15.1	13.1296	13.1048	13.0797		15.1	11.0363	11.0216	11.0065		15.1	10.7758	10.7149	10.7202			15.1	13.302	13.3002	13.2999		15.1	12.1634	12.1232	12.0685		15.1	11.8542	11.7682	11.8387			15.1	12.033	12.0412	12.1255		15.1	10.1965	10.1591	10.3242		15.1	9.88584	9.90567	9.90849
15.2	13.1142	13.0971	13.0682		15.2	11.0314	11.0318	11.002		15.2	10.7831	10.7092	10.73			15.2	13.3026	13.2991	13.2993		15.2	12.1657	12.1288	12.0659		15.2	11.8268	11.7864	11.8486			15.2	12.0137	12.0258	12.1265		15.2	10.1871	10.1486	10.3033		15.2	9.87804	9.92984	9.93134
15.3	13.1162	13.0925	13.079		15.3	11.0558	11.035	10.9995		15.3	10.7753	10.7306	10.7297			15.3	13.3017	13.2995	13.2989		15.3	12.1717	12.1372	12.0804		15.3	11.8384	11.7798	11.8471			15.3	12.0282	12.0317	12.1327		15.3	10.1837	10.1483	10.3279		15.3	9.87657	9.90746	9.9336
15.4	13.1255	13.0993	13.081		15.4	11.0524	11.0297	10.9906		15.4	10.7892	10.7394	10.7367			15.4	13.302	13.2994	13.3014		15.4	12.1566	12.1261	12.1056		15.4	11.8341	11.7799	11.8534			15.4	12.0126	12.0324	12.1126		15.4	10.1921	10.1424	10.3211		15.4	9.86956	9.92521	9.93338
15.5	13.1332	13.1036	13.0905		15.5	11.0469	11.0328	11.002		15.5	10.794	10.7446	10.7523			15.5	13.304	13.3018	13.3018		15.5	12.1703	12.1471	12.1042		15.5	11.8326	11.7856	11.83			15.5	12.0221	12.0444	12.1358		15.5	10.1796	10.1387	10.3143		15.5	9.87502	9.90189	9.93735
15.6	13.1281	13.0981	13.0934		15.6	11.0543	11.0197	11.0139		15.6	10.7762	10.7311	10.7496			15.6	13.301	13.2994	13.3009		15.6	12.1758	12.1406	12.1099		15.6	11.8284	11.7844	11.8451			15.6	12.0273	12.05	12.1092		15.6	10.187	10.1357	10.3185		15.6	9.88138	9.89661	9.94633
15.7	13.1368	13.0984	13.0924		15.7	11.0381	11.0082	11.012		15.7	10.7825	10.739	10.76			15.7	13.3037	13.3011	13.3019		15.7	12.1722	12.1282	12.1103		15.7	11.8345	11.8023	11.8567			15.7	12.0305	12.0546	12.1113		15.7	10.1872	10.1339	10.3068		15.7	9.88604	9.8897	9.94868
15.8	13.1363	13.0994	13.0986		15.8	11.0357	11.0184	11.0188		15.8	10.7732	10.7553	10.759			15.8	13.3019	13.3008	13.3004		15.8	12.1822	12.1404	12.1097		15.8	11.8484	11.7899	11.8275			15.8	12.0286	12.0387	12.1051		15.8	10.1904	10.1302	10.3068		15.8	9.88706	9.89237	9.922
15.9	13.1331	13.1094	13.0994		15.9	11.0308	11.0309	11.0298		15.9	10.7657	10.7496	10.7644			15.9	13.3019	13.302	13.2987		15.9	12.186	12.1495	12.1026		15.9	11.8461	11.77	11.8323			15.9	12.0385	12.0437	12.1188		15.9	10.1905	10.1392	10.2846		15.9	9.88411	9.90279	9.9428
16	13.1343	13.1008	13.1002		16	11.0485	11.0358	11.042		16	10.7738	10.7391	10.7689			16	13.3031	13.3008	13.3007		16	12.1821	12.1234	12.1		16	11.8555	11.795	11.8425			16	12.0272	12.0464	12.1243		16	10.1975	10.1254	10.301		16	9.89032	9.91176	9.93047
16.1	13.1332	13.0972	13.0968		16.1	11.0473	11.0463	11.033		16.1	10.7962	10.7623	10.7624			16.1	13.3024	13.3013	13.2991		16.1	12.185	12.1284	12.1075		16.1	11.8562	11.7756	11.8449			16.1	12.0284	12.05	12.1197		16.1	10.1979	10.1334	10.3112		16.1	9.89034	9.90914	9.91541
16.2	13.138	13.0949	13.1022		16.2	11.0605	11.0512	11.0342		16.2	10.7871	10.7565	10.7677			16.2	13.3044	13.301	13.3021		16.2	12.191	12.1091	12.0999		16.2	11.8598	11.7884	11.8608			16.2	12.0363	12.0384	12.1249		16.2	10.2	10.1557	10.3135		16.2	9.87684	9.91261	9.90833
16.3	13.1436	13.1046	13.1027		16.3	11.0669	11.0655	11.0382		16.3	10.8069	10.7436	10.7777			16.3	13.3038	13.3006	13.3023		16.3	12.1959	12.1247	12.1031		16.3	11.8552	11.768	11.8617			16.3	12.031	12.0437	12.1298		16.3	10.196	10.152	10.3205		16.3	9.89322	9.90983	9.93004
16.4	13.1387	13.1151	13.0928		16.4	11.0684	11.0534	11.0367		16.4	10.8029	10.7356	10.7662			16.4	13.3035	13.3003	13.3007		16.4	12.1875	12.1289	12.1039		16.4	11.8559	11.793	11.8637			16.4	12.0264	12.033	12.1442		16.4	10.1926	10.1543	10.3103		16.4	9.87957	9.90479	9.91562
16.5	13.1357	13.1095	13.1025		16.5	11.08	11.0492	11.0263		16.5	10.8201	10.7542	10.7602			16.5	13.3039	13.3027	13.3021		16.5	12.1851	12.1289	12.1177		16.5	11.8598	11.79	11.8706			16.5	12.0062	12.0151	12.1284		16.5	10.1922	10.1538	10.3062		16.5	9.87015	9.9163	9.92734
16.6	13.1364	13.1168	13.1028		16.6	11.0726	11.0659	11.0302		16.6	10.8016	10.753	10.7667			16.6	13.3038	13.3005	13.3028		16.6	12.1987	12.1464	12.1364		16.6	11.8387	11.8056	11.8577			16.6	12.0139	12.0221	12.1216		16.6	10.1818	10.1355	10.3167		16.6	9.85999	9.90798	9.92786
16.7	13.1429	13.1121	13.0985		16.7	11.0652	11.0562	11.0347		16.7	10.808	10.776	10.7556			16.7	13.3032	13.301	13.3006		16.7	12.1839	12.1548	12.1212		16.7	11.8415	11.7932	11.8646			16.7	12.0221	12.0235	12.1208		16.7	10.1878	10.1489	10.3351		16.7	9.88032	9.89743	9.92926
16.8	13.1436	13.1204	13.0999		16.8	11.0767	11.0534	11.0498		16.8	10.8065	10.7661	10.77			16.8	13.3032	13.2997	13.3028		16.8	12.1844	12.1416	12.1219		16.8	11.837	11.7902	11.8723			16.8	12.0263	12.0401	12.1107		16.8	10.1837	10.1382	10.3047		16.8	9.87489	9.9005	9.93593
16.9	13.1492	13.1129	13.1111		16.9	11.0692	11.0496	11.0477		16.9	10.8149	10.7703	10.783			16.9	13.3044	13.3002	13.3029		16.9	12.1902	12.156	12.1307		16.9	11.8378	11.7996	11.8657			16.9	12.0406	12.0452	12.0888		16.9	10.1858	10.1558	10.321		16.9	9.88442	9.88813	9.93705
17	13.1482	13.1181	13.1177		17	11.0799	11.0576	11.0483		17	10.8119	10.772	10.7695			17	13.3031	13.3026	13.3037		17	12.1868	12.1546	12.1319		17	11.8612	11.7941	11.8558			17	12.0399	12.0403	12.0935		17	10.1914	10.1399	10.3118		17	9.88395	9.88844	9.92951
17.1	13.1397	13.1204	13.1015		17.1	11.0787	11.0521	11.0575		17.1	10.8022	10.7711	10.7954			17.1	13.3031	13.2999	13.3024		17.1	12.209	12.1425	12.1242		17.1	11.8547	11.7905	11.8668			17.1	12.0272	12.0506	12.1058		17.1	10.1888	10.1339	10.2965		17.1	9.88488	9.90082	9.92586
17.2	13.1487	13.117	13.1117		17.2	11.0606	11.0732	11.0714		17.2	10.8018	10.7676	10.7856			17.2	13.3034	13.2996	13.3034		17.2	12.2087	12.1376	12.1284		17.2	11.8576	11.7933	11.8522			17.2	12.0327	12.0458	12.1196		17.2	10.1922	10.1294	10.2883		17.2	9.89488	9.90925	9.92706
17.3	13.1549	13.1188	13.1112		17.3	11.074	11.0837	11.0737		17.3	10.8182	10.7804	10.7913			17.3	13.3035	13.3	13.3022		17.3	12.2134	12.151	12.1001		17.3	11.868	11.7926	11.861			17.3	12.0473	12.0509	12.1311		17.3	10.1889	10.1226	10.3029		17.3	9.89523	9.90724	9.9199
17.4	13.1511	13.1187	13.1074		17.4	11.0957	11.0779	11.0522		17.4	10.8199	10.7755	10.7918			17.4	13.3037	13.3015	13.3006		17.4	12.205	12.1247	12.0909		17.4	11.8613	11.7917	11.8762			17.4	12.0365	12.0519	12.1329		17.4	10.2126	10.1237	10.2984		17.4	9.90018	9.91788	9.90796
17.5	13.1525	13.1114	13.1207		17.5	11.1064	11.079	11.0633		17.5	10.8223	10.7682	10.7892			17.5	13.3045	13.3013	13.303		17.5	12.1978	12.15	12.1074		17.5	11.8674	11.7989	11.8714			17.5	12.0137	12.0312	12.1186		17.5	10.195	10.138	10.3144		17.5	9.87785	9.91109	9.916
17.6	13.1584	13.118	13.1228		17.6	11.0983	11.0815	11.0676		17.6	10.8312	10.7592	10.7771			17.6	13.3032	13.3014	13.3032		17.6	12.224	12.152	12.1139		17.6	11.8685	11.8054	11.8855			17.6	12.0288	12.0366	12.1193		17.6	10.202	10.1428	10.3021		17.6	9.89188	9.91192	9.93123
17.7	13.1554	13.1201	13.1177		17.7	11.102	11.0796	11.0603		17.7	10.8305	10.7669	10.7931			17.7	13.303	13.3009	13.3024		17.7	12.2036	12.1528	12.1255		17.7	11.8717	11.7968	11.8792			17.7	12.0195	12.0193	12.1155		17.7	10.2032	10.153	10.3179		17.7	9.88104	9.90779	9.92549
17.8	13.1552	13.1188	13.1221		17.8	11.0993	11.0849	11.0525		17.8	10.8348	10.7694	10.7625			17.8	13.3038	13.3016	13.3046		17.8	12.2179	12.1574	12.1209		17.8	11.8828	11.8116	11.8842			17.8	12.0058	12.0233	12.1223		17.8	10.2092	10.1457	10.319		17.8	9.8833	9.905	9.93081
17.9	13.1545	13.1222	13.1195		17.9	11.0922	11.0717	11.0569		17.9	10.8299	10.7677	10.7851			17.9	13.3035	13.3009	13.3024		17.9	12.1943	12.1661	12.1234		17.9	11.858	11.8201	11.8716			17.9	12.0288	12.0155	12.1191		17.9	10.1942	10.1548	10.3253		17.9	9.88137	9.91753	9.92808
18	13.1576	13.1235	13.1197		18	11.1004	11.0844	11.0486		18	10.8423	10.7793	10.7873			18	13.3043	13.3008	13.3009		18	12.2126	12.1583	12.1354		18	11.862	11.8192	11.8718			18	12.026	12.0396	12.1028		18	10.2071	10.1487	10.3143		18	9.87287	9.89142	9.93422
18.1	13.1593	13.1343	13.1129		18.1	11.0977	11.0679	11.0677		18.1	10.8282	10.7842	10.7987			18.1	13.303	13.301	13.3033		18.1	12.2141	12.1677	12.1325		18.1	11.874	11.8241	11.862			18.1	12.0439	12.027	12.1078		18.1	10.1931	10.1407	10.3196		18.1	9.87639	9.89537	9.94349
18.2	13.1669	13.1268	13.1166		18.2	11.1061	11.0707	11.0786		18.2	10.8442	10.7975	10.8004			18.2	13.3046	13.3018	13.3028		18.2	12.2072	12.1673	12.1126		18.2	11.8718	11.8306	11.8545			18.2	12.0477	12.0377	12.1154		18.2	10.1893	10.1535	10.2927		18.2	9.88256	9.89773	9.92462
18.3	13.1587	13.1348	13.122		18.3	11.0783	11.0874	11.0869		18.3	10.8325	10.7884	10.7912			18.3	13.3045	13.3018	13.3016		18.3	12.2186	12.1657	12.1331		18.3	11.8879	11.8148	11.8441			18.3	12.0415	12.0416	12.105		18.3	10.192	10.153	10.3361		18.3	9.8854	9.89694	9.92707
18.4	13.1594	13.1328	13.1236		18.4	11.0924	11.0905	11.0774		18.4	10.8259	10.7841	10.7995			18.4	13.3044	13.3034	13.3016		18.4	12.2149	12.151	12.1121		18.4	11.8714	11.8328	11.8578			18.4	12.0281	12.0483	12.103		18.4	10.1928	10.1353	10.3005		18.4	9.88459	9.9108	9.93675
18.5	13.1611	13.1305	13.1219		18.5	11.0918	11.0935	11.0779		18.5	10.8377	10.7961	10.792			18.5	13.3034	13.3022	13.3031		18.5	12.2165	12.1457	12.1325		18.5	11.8796	11.8339	11.84			18.5	12.0294	12.0427	12.104		18.5	10.1906	10.1358	10.3105		18.5	9.88653	9.90642	9.92403
18.6	13.1675	13.1357	13.1267		18.6	11.0955	11.096	11.0821		18.6	10.8326	10.7744	10.803			18.6	13.3041	13.3038	13.3041		18.6	12.2247	12.1533	12.1045		18.6	11.8885	11.8035	11.8506			18.6	12.0261	12.0303	12.1262		18.6	10.2002	10.1313	10.3058		18.6	9.88106	9.91443	9.91549
18.7	13.1646	13.1316	13.1246		18.7	11.1167	11.0946	11.0957		18.7	10.842	10.7951	10.812			18.7	13.3036	13.3026	13.3028		18.7	12.2311	12.1576	12.1186		18.7	11.8872	11.8179	11.8732			18.7	12.0218	12.041	12.1131		18.7	10.2067	10.1231	10.3148		18.7	9.89976	9.90722	9.92664
18.8	13.1661	13.1336	13.1256		18.8	11.1069	11.1131	11.091		18.8	10.832	10.7903	10.8041			18.8	13.3035	13.303	13.3034		18.8	12.2169	12.1757	12.1249		18.8	11.8855	11.8386	11.8645			18.8	12.0357	12.0297	12.1087		18.8	10.1906	10.1482	10.3112		18.8	9.88252	9.90503	9.91198
18.9	13.1724	13.1298	13.1299		18.9	11.1172	11.107	11.0886		18.9	10.8352	10.7951	10.8148			18.9	13.3039	13.3027	13.3034		18.9	12.2309	12.1637	12.1204		18.9	11.8919	11.8285	11.8783			18.9	12.0184	12.0342	12.1047		18.9	10.2007	10.1426	10.3116		18.9	9.89213	9.90083	9.93709
19	13.1635	13.1261	13.1171		19	11.1342	11.0987	11.0945		19	10.862	10.7984	10.8079			19	13.304	13.3033	13.3031		19	12.2318	12.1753	12.1266		19	11.8881	11.8311	11.8699			19	12.0333	12.0213	12.1084		19	10.2033	10.1477	10.3055		19	9.89399	9.89952	9.92805
19.1	13.1671	13.1349	13.1322		19.1	11.1344	11.1103	11.0646		19.1	10.8507	10.8	10.7931			19.1	13.304	13.3036	13.3041		19.1	12.2303	12.1771	12.1311		19.1	11.8789	11.8309	11.8877			19.1	12.0142	12.0215	12.1092		19.1	10.1996	10.1321	10.3144		19.1	9.88848	9.90268	9.94294
19.2	13.169	13.1345	13.1291		19.2	11.126	11.1125	11.096		19.2	10.8554	10.8027	10.8024			19.2	13.3039	13.3032	13.3032		19.2	12.2259	12.1781	12.1248		19.2	11.8759	11.8346	11.8915			19.2	12.0224	12.0382	12.0959		19.2	10.2064	10.1473	10.3222		19.2	9.8839	9.88239	9.92212
19.3	13.1676	13.1426	13.123		19.3	11.1348	11.1	11.0957		19.3	10.8728	10.7986	10.8053			19.3	13.3042	13.3031	13.3025		19.3	12.2146	12.2	12.1282		19.3	11.8828	11.838	11.8945			19.3	12.031	12.0419	12.103		19.3	10.1984	10.1562	10.3125		19.3	9.87238	9.87702	9.93349
19.4	13.1686	13.1397	13.1242		19.4	11.128	11.1116	11.1013		19.4	10.8604	10.8079	10.8137			19.4	13.3035	13.3014	13.3022		19.4	12.2201	12.1848	12.1261		19.4	11.8732	11.8377	11.8741			19.4	12.0348	12.0413	12.1081		19.4	10.1993	10.1579	10.2987		19.4	9.88348	9.8909	9.92926
19.5	13.1689	13.1427	13.1279		19.5	11.1083	11.1026	11.0917		19.5	10.8733	10.8053	10.8282			19.5	13.304	13.3028	13.3042		19.5	12.2282	12.1689	12.1418		19.5	11.8945	11.8357	11.8766			19.5	12.0309	12.0439	12.1163		19.5	10.1982	10.1554	10.319		19.5	9.87701	9.90185	9.91917
19.6	13.1708	13.1498	13.133		19.6	11.1053	11.1247	11.1003		19.6	10.8598	10.8201	10.8407			19.6	13.3041	13.3034	13.3039		19.6	12.2242	12.1607	12.1354		19.6	11.881	11.8393	11.8779			19.6	12.035	12.0569	12.1116		19.6	10.1896	10.1337	10.3014		19.6	9.89623	9.90274	9.90633
19.7	13.1752	13.1399	13.1366		19.7	11.1094	11.1151	11.1049		19.7	10.8587	10.8185	10.8273			19.7	13.3046	13.3031	13.3034		19.7	12.2304	12.1548	12.1209		19.7	11.9039	11.8157	11.8726			19.7	12.0315	12.049	12.127		19.7	10.1959	10.149	10.2982		19.7	9.89051	9.89485	9.90509
19.8	13.1712	13.1441	13.1354		19.8	11.1447	11.1211	11.1079		19.8	10.8696	10.8027	10.8299			19.8	13.3048	13.3037	13.3029		19.8	12.228	12.1755	12.1329		19.8	11.8926	11.8159	11.8935			19.8	12.0376	12.0329	12.1077		19.8	10.1726	10.1517	10.305		19.8	9.90062	9.90787	9.91346
19.9	13.1758	13.1396	13.1322		19.9	11.1439	11.1191	11.1235		19.9	10.878	10.7996	10.8203			19.9	13.3037	13.3027	13.3021		19.9	12.2348	12.1711	12.1338		19.9	11.8882	11.8079	11.8831			19.9	12.0378	12.0281	12.1148		19.9	10.1913	10.1374	10.3063		19.9	9.90049	9.90545	9.90651
20	13.1786	13.1475	13.143		20	11.1524	11.1302	11.1254		20	10.8814	10.8312	10.8225			20	13.3046	13.3028	13.3036		20	12.2434	12.1687	12.1508		20	11.895	11.8312	11.8972			20	12.0185	12.0314	12.1244		20	10.1993	10.1346	10.3035		20	9.90021	9.91098	9.91738
20.1	13.1696	13.1417	13.1355		20.1	11.1574	11.1207	11.1037		20.1	10.8767	10.8202	10.8305			20.1	13.3041	13.3011	13.3027		20.1	12.2307	12.1711	12.1515		20.1	11.8907	11.832	11.9043			20.1	12.0167	12.0369	12.1143		20.1	10.1966	10.1376	10.3102		20.1	9.90129	9.91871	9.92769
20.2	13.1733	13.1471	13.1365		20.2	11.1512	11.1328	11.1047		20.2	10.8719	10.8348	10.8186			20.2	13.304	13.3031	13.3031		20.2	12.2354	12.188	12.1642		20.2	11.9026	11.8212	11.8999			20.2	12.0205	12.0246	12.1173		20.2	10.1856	10.1511	10.3132		20.2	9.90698	9.89294	9.9258
20.3	13.1807	13.1419	13.1446		20.3	11.1424	11.1257	11.1128		20.3	10.8833	10.8332	10.8153			20.3	13.3044	13.3031	13.3037		20.3	12.2563	12.1919	12.1619		20.3	11.884	11.8444	11.9122			20.3	12.0161	12.0336	12.1096		20.3	10.1985	10.1416	10.3084		20.3	9.8975	9.89682	9.93536
20.4	13.1742	13.1448	13.1438		20.4	11.1518	11.1273	11.116		20.4	10.895	10.8473	10.8162			20.4	13.3044	13.303	13.3035		20.4	12.2334	12.1739	12.1683		20.4	11.8956	11.8425	11.9072			20.4	12.0391	12.0349	12.0966		20.4	10.1939	10.1313	10.3237		20.4	9.89309	9.89469	9.9304
20.5	13.1733	13.152	13.142		20.5	11.1572	11.1295	11.1092		20.5	10.8823	10.8621	10.8325			20.5	13.3048	13.3028	13.3033		20.5	12.2353	12.177	12.1729		20.5	11.8954	11.8364	11.8983			20.5	12.0308	12.0379	12.1022		20.5	10.1974	10.1511	10.3132		20.5	9.88116	9.90257	9.91906
20.6	13.1783	13.1533	13.1427		20.6	11.1478	11.124	11.1194		20.6	10.8845	10.8428	10.8405			20.6	13.3041	13.3029	13.3048		20.6	12.2445	12.1875	12.1481		20.6	11.9085	11.8341	11.9036			20.6	12.0291	12.0439	12.1068		20.6	10.2013	10.1543	10.3204		20.6	9.87844	9.89548	9.92123
20.7	13.1777	13.155	13.1478		20.7	11.1503	11.139	11.128		20.7	10.898	10.8504	10.834			20.7	13.3042	13.3045	13.3039		20.7	12.2454	12.1892	12.1534		20.7	11.8962	11.8422	11.885			20.7	12.0413	12.0438	12.1122		20.7	10.196	10.1308	10.3179		20.7	9.87807	9.90662	9.91093
20.8	13.1765	13.152	13.139		20.8	11.1566	11.1337	11.119		20.8	10.8889	10.8558	10.8437			20.8	13.3049	13.3032	13.3032		20.8	12.2267	12.1694	12.1461		20.8	11.8979	11.8287	11.8843			20.8	12.049	12.0452	12.1155		20.8	10.1761	10.1456	10.3109		20.8	9.88457	9.90069	9.90733
20.9	13.184	13.156	13.1412		20.9	11.1492	11.1565	11.1319		20.9	10.8843	10.8443	10.8511			20.9	13.3047	13.3038	13.3026		20.9	12.2134	12.1794	12.1377		20.9	11.9051	11.838	11.8911			20.9	12.0354	12.0481	12.12		20.9	10.1794	10.1472	10.3203		20.9	9.88416	9.91405	9.90532
21	13.1831	13.1601	13.1427		21	11.1628	11.1567	11.1536		21	10.8802	10.8354	10.8522			21	13.3045	13.3038	13.3037		21	12.2212	12.1771	12.1433		21	11.9059	11.8339	11.8875			21	12.0228	12.0627	12.1216		21	10.1722	10.1524	10.3016		21	9.87637	9.90571	9.91638
21.1	13.1812	13.16	13.1431		21.1	11.1435	11.1479	11.1485		21.1	10.8682	10.8451	10.855			21.1	13.3045	13.3038	13.3039		21.1	12.2242	12.1833	12.1425		21.1	11.9068	11.8331	11.9012			21.1	12.028	12.0518	12.1178		21.1	10.1843	10.1583	10.3032		21.1	9.89746	9.91621	9.91455
21.2	13.1852	13.1518	13.1445		21.2	11.16	11.1598	11.1397		21.2	10.8804	10.8382	10.8424			21.2	13.3043	13.3022	13.3038		21.2	12.2445	12.1961	12.1529		21.2	11.9219	11.817	11.9053			21.2	12.0242	12.0439	12.1133		21.2	10.1822	10.1512	10.2921		21.2	9.90372	9.9129	9.93231
21.3	13.1894	13.1607	13.1487		21.3	11.1754	11.1507	11.1342		21.3	10.9	10.8526	10.848			21.3	13.3046	13.3039	13.3036		21.3	12.2483	12.1962	12.161		21.3	11.9134	11.8491	11.8984			21.3	12.0186	12.0382	12.1089		21.3	10.1962	10.1537	10.3046		21.3	9.89648	9.90703	9.91974
21.4	13.1881	13.1546	13.1422		21.4	11.1752	11.1446	11.1421		21.4	10.8855	10.8718	10.8547			21.4	13.3046	13.304	13.3024		21.4	12.2274	12.1906	12.165		21.4	11.906	11.847	11.9076			21.4	12.0379	12.0251	12.115		21.4	10.1828	10.1467	10.3034		21.4	9.89973	9.90864	9.92495
21.5	13.1833	13.1559	13.1556		21.5	11.1681	11.1475	11.1403		21.5	10.8944	10.8687	10.8458			21.5	13.3052	13.3034	13.3049		21.5	12.2309	12.1956	12.1763		21.5	11.9052	11.8439	11.9146			21.5	12.0256	12.0391	12.1182		21.5	10.1921	10.1276	10.3137		21.5	9.88705	9.89416	9.93598
21.6	13.1859	13.1547	13.1503		21.6	11.1693	11.1467	11.1488		21.6	10.8989	10.8713	10.8477			21.6	13.3051	13.304	13.3039		21.6	12.2478	12.2	12.1597		21.6	11.8934	11.8377	11.9068			21.6	12.0218	12.0396	12.1106		21.6	10.1886	10.1406	10.3156		21.6	9.89744	9.88358	9.93954
21.7	13.1777	13.1525	13.1516		21.7	11.1727	11.1365	11.1382		21.7	10.8876	10.8694	10.8574			21.7	13.3043	13.3019	13.3024		21.7	12.2345	12.1958	12.171		21.7	11.8875	11.8437	11.9026			21.7	12.0401	12.0258	12.0955		21.7	10.1984	10.1426	10.3123		21.7	9.88566	9.88736	9.92206
21.8	13.1804	13.1583	13.1526		21.8	11.164	11.1527	11.1337		21.8	10.9013	10.8746	10.8493			21.8	13.3045	13.3031	13.3045		21.8	12.2386	12.2029	12.1548		21.8	11.8866	11.8339	11.8949			21.8	12.0388	12.0492	12.1115		21.8	10.1966	10.1449	10.3062		21.8	9.87504	9.91459	9.93265
21.9	13.1918	13.1606	13.1583		21.9	11.1791	11.143	11.1361		21.9	10.8931	10.8722	10.8706			21.9	13.305	13.3037	13.3041		21.9	12.2446	12.1827	12.1474		21.9	11.8894	11.824	11.8799			21.9	12.0447	12.0489	12.1127		21.9	10.2001	10.1467	10.3274		21.9	9.88833	9.90138	9.9256
22	13.1906	13.1682	13.1509		22	11.17	11.1593	11.1528		22	10.8975	10.8655	10.8719			22	13.3048	13.3043	13.3031		22	12.2399	12.1933	12.143		22	11.8892	11.8327	11.8862			22	12.0303	12.0444	12.1178		22	10.1851	10.1453	10.3119		22	9.8815	9.90312	9.89579
22.1	13.1884	13.1626	13.1525		22.1	11.1513	11.1809	11.144		22.1	10.8964	10.8559	10.8765			22.1	13.305	13.3027	13.304		22.1	12.2349	12.183	12.156		22.1	11.9001	11.8276	11.8916			22.1	12.0354	12.0513	12.1118		22.1	10.1857	10.1573	10.3062		22.1	9.887	9.91407	9.91002
22.2	13.1893	13.1619	13.1515		22.2	11.1622	11.1688	11.161		22.2	10.896	10.8484	10.8592			22.2	13.3034	13.3045	13.3045		22.2	12.2165	12.1889	12.1658		22.2	11.9112	11.8147	11.8951			22.2	12.0341	12.0482	12.1209		22.2	10.1762	10.1542	10.3199		22.2	9.89561	9.91835	9.92061
22.3	13.1893	13.1632	13.1589		22.3	11.168	11.1889	11.1661		22.3	10.9025	10.8634	10.8763			22.3	13.3042	13.3043	13.3049		22.3	12.2119	12.1891	12.1678		22.3	11.9124	11.8292	11.9084			22.3	12.0218	12.0353	12.1118		22.3	10.1753	10.1519	10.3066		22.3	9.89152	9.90454	9.91908
22.4	13.1935	13.165	13.1532		22.4	11.1826	11.1806	11.1636		22.4	10.8973	10.8752	10.8648			22.4	13.3049	13.3047	13.3049		22.4	12.2211	12.1829	12.1561		22.4	11.9188	11.8398	11.8988			22.4	12.0085	12.0371	12.1116		22.4	10.1726	10.1547	10.2892		22.4	9.90646	9.91122	9.92331
22.5	13.186	13.1703	13.1611		22.5	11.1834	11.1807	11.1638		22.5	10.9035	10.8685	10.8712			22.5	13.3044	13.3037	13.3044		22.5	12.2269	12.2021	12.179		22.5	11.9131	11.8484	11.9167			22.5	12.0259	12.0437	12.1141		22.5	10.1834	10.1632	10.295		22.5	9.89745	9.90841	9.9298
22.6	13.1944	13.1693	13.1561		22.6	11.2042	11.1802	11.1662		22.6	10.9049	10.8911	10.8703			22.6	13.3051	13.303	13.3045		22.6	12.2426	12.2052	12.1739		22.6	11.9172	11.8399	11.907			22.6	12.0247	12.021	12.1087		22.6	10.1883	10.1535	10.2923		22.6	9.89186	9.89365	9.93716
22.7	13.1976	13.1618	13.1579		22.7	11.2085	11.1737	11.1579		22.7	10.9226	10.8771	10.8522			22.7	13.3051	13.3043	13.3046		22.7	12.2293	12.2156	12.1656		22.7	11.9234	11.8487	11.8992			22.7	12.0244	12.0154	12.1087		22.7	10.188	10.1515	10.3006		22.7	9.88806	9.90156	9.93388
22.8	13.1953	13.1686	13.1604		22.8	11.2045	11.1648	11.1506		22.8	10.9175	10.8871	10.8535			22.8	13.3052	13.3026	13.3036		22.8	12.2449	12.194	12.1784		22.8	11.9151	11.8514	11.9117			22.8	12.0449	12.0407	12.0876		22.8	10.188	10.1451	10.3203		22.8	9.89615	9.89461	9.93575
22.9	13.2003	13.165	13.1554		22.9	11.1937	11.1421	11.1474		22.9	10.9237	10.8977	10.8639			22.9	13.3051	13.3036	13.3031		22.9	12.2448	12.1935	12.1703		22.9	11.9066	11.8511	11.9096			22.9	12.0351	12.0464	12.0886		22.9	10.1859	10.142	10.3242		22.9	9.88848	9.88644	9.9353
23	13.1919	13.1746	13.1636		23	11.1988	11.1784	11.1507		23	10.9145	10.8896	10.8679			23	13.3039	13.3044	13.3043		23	12.2405	12.1972	12.1659		23	11.922	11.8371	11.9143			23	12.0489	12.051	12.1117		23	10.197	10.1336	10.3061		23	9.8871	9.89691	9.93837
23.1	13.1887	13.1691	13.1624		23.1	11.1911	11.1817	11.1572		23.1	10.9187	10.8891	10.8828			23.1	13.3047	13.3041	13.3042		23.1	12.2547	12.2088	12.1526		23.1	11.9252	11.8395	11.9117			23.1	12.0437	12.0526	12.1032		23.1	10.2044	10.1407	10.319		23.1	9.88658	9.91054	9.92639
23.2	13.1964	13.1655	13.1666		23.2	11.1833	11.1655	11.1647		23.2	10.9155	10.8807	10.8783			23.2	13.305	13.3042	13.3041		23.2	12.2545	12.1955	12.1575		23.2	11.9159	11.8329	11.9003			23.2	12.0304	12.0235	12.1269		23.2	10.1913	10.1466	10.3118		23.2	9.87043	9.91523	9.92195
23.3	13.1984	13.173	13.1638		23.3	11.1814	11.1855	11.1747		23.3	10.9142	10.884	10.8718			23.3	13.3045	13.3025	13.3042		23.3	12.251	12.196	12.1503		23.3	11.9208	11.8216	11.9071			23.3	12.0335	12.0489	12.1206		23.3	10.1948	10.1447	10.3172		23.3	9.89092	9.90957	9.92903
23.4	13.1971	13.1661	13.1611		23.4	11.1873	11.183	11.1628		23.4	10.9137	10.8809	10.8831			23.4	13.3051	13.3035	13.3047		23.4	12.2605	12.2103	12.1623		23.4	11.9315	11.8352	11.8979			23.4	12.0258	12.0374	12.1256		23.4	10.1833	10.1515	10.3133		23.4	9.8961	9.89706	9.9301
23.5	13.2025	13.1763	13.1556		23.5	11.1883	11.1948	11.1911		23.5	10.9076	10.8762	10.8959			23.5	13.3049	13.3041	13.3045		23.5	12.2487	12.197	12.1783		23.5	11.9301	11.848	11.9186			23.5	12.0234	12.0307	12.1072		23.5	10.1925	10.1454	10.3088		23.5	9.88918	9.90758	9.93547
23.6	13.1988	13.1738	13.1514		23.6	11.1898	11.1832	11.1762		23.6	10.9087	10.878	10.8862			23.6	13.3052	13.3031	13.3042		23.6	12.2384	12.2065	12.1839		23.6	11.9192	11.8551	11.9094			23.6	12.0164	12.028	12.1106		23.6	10.1843	10.148	10.2999		23.6	9.8968	9.90274	9.94293
23.7	13.1954	13.1726	13.1702		23.7	11.2026	11.1874	11.1777		23.7	10.9173	10.889	10.8867			23.7	13.3044	13.3034	13.3038		23.7	12.2414	12.2067	12.2003		23.7	11.9171	11.8566	11.9126			23.7	12.0121	12.0218	12.1138		23.7	10.1661	10.1618	10.2986		23.7	9.8996	9.89926	9.92607
23.8	13.2049	13.1801	13.1664		23.8	11.2136	11.1924	11.1774		23.8	10.9195	10.9084	10.8839			23.8	13.3055	13.3034	13.3042		23.8	12.2318	12.2044	12.1879		23.8	11.9164	11.8659	11.93			23.8	12.0295	12.0309	12.0971		23.8	10.1715	10.1565	10.2912		23.8	9.89105	9.89394	9.9346
23.9	13.203	13.1699	13.1683		23.9	11.209	11.1955	11.1768		23.9	10.9157	10.8869	10.8856			23.9	13.3048	13.3048	13.3052		23.9	12.2438	12.2205	12.183		23.9	11.9228	11.8702	11.9377			23.9	12.0409	12.0269	12.0983		23.9	10.1766	10.1561	10.2973		23.9	9.89598	9.88503	9.93547
24	13.2103	13.1797	13.1779		24	11.2035	11.1773	11.1758		24	10.9153	10.8936	10.8695			24	13.3054	13.3043	13.3047		24	12.2643	12.2085	12.1965		24	11.9182	11.8761	11.9273			24	12.0295	12.0339	12.0996		24	10.1864	10.1443	10.3032		24	9.90201	9.88846	9.93483
24.1	13.2077	13.1743	13.1672		24.1	11.2317	11.1845	11.1685		24.1	10.9369	10.8918	10.8766			24.1	13.3049	13.3037	13.3053		24.1	12.2457	12.2077	12.1833		24.1	11.9216	11.8681	11.9222			24.1	12.0082	12.0277	12.1056		24.1	10.1896	10.1524	10.2934		24.1	9.90631	9.89692	9.92784
24.2	13.2027	13.1784	13.1747		24.2	11.2224	11.1851	11.1809		24.2	10.9343	10.8886	10.8817			24.2	13.3053	13.3041	13.304		24.2	12.2461	12.2041	12.1836		24.2	11.9154	11.8752	11.9349			24.2	12.0326	12.0299	12.0969		24.2	10.1871	10.1375	10.3081		24.2	9.88859	9.89501	9.92917
24.3	13.196	13.1757	13.1715		24.3	11.2148	11.1855	11.1704		24.3	10.9488	10.8902	10.8895			24.3	13.3049	13.3028	13.3044		24.3	12.261	12.2093	12.1711		24.3	11.9156	11.8744	11.9056			24.3	12.0356	12.0252	12.1069		24.3	10.188	10.1371	10.3069		24.3	9.88932	9.90499	9.92399
24.4	13.2042	13.1757	13.1737		24.4	11.2166	11.1934	11.1752		24.4	10.9263	10.8925	10.9012			24.4	13.3049	13.3034	13.3046		24.4	12.2612	12.1968	12.165		24.4	11.9329	11.8581	11.9035			24.4	12.0367	12.0322	12.1184		24.4	10.1948	10.1452	10.3226		24.4	9.87869	9.91708	9.91926
24.5	13.2072	13.1714	13.17		24.5	11.1976	11.1995	11.1797		24.5	10.9352	10.8834	10.8909			24.5	13.3046	13.3045	13.3038		24.5	12.2644	12.2027	12.1805		24.5	11.9161	11.8648	11.889			24.5	12.0358	12.0302	12.111		24.5	10.1843	10.1383	10.3205		24.5	9.88075	9.9103	9.91719
24.6	13.2032	13.1797	13.1692		24.6	11.1979	11.2119	11.1833		24.6	10.94	10.8773	10.9064			24.6	13.3049	13.3047	13.3047		24.6	12.2571	12.1969	12.1782		24.6	11.9434	11.8663	11.9108			24.6	12.0094	12.0346	12.1212		24.6	10.1855	10.1507	10.3015		24.6	9.88258	9.90163	9.93247
24.7	13.2061	13.1785	13.1751		24.7	11.2009	11.2087	11.1812		24.7	10.9225	10.8879	10.9027			24.7	13.3054	13.3046	13.3043		24.7	12.2725	12.2138	12.1786		24.7	11.9316	11.8594	11.9125			24.7	12.014	12.0535	12.1132		24.7	10.1978	10.1441	10.3146		24.7	9.88166	9.90408	9.92523
24.8	13.2083	13.1825	13.1724		24.8	11.2263	11.2071	11.1916		24.8	10.9248	10.8939	10.902			24.8	13.3055	13.3042	13.3051		24.8	12.2658	12.2113	12.1847		24.8	11.928	11.8794	11.9214			24.8	12.0093	12.0422	12.092		24.8	10.1859	10.1495	10.3149		24.8	9.89869	9.91722	9.93296
24.9	13.2076	13.1817	13.1744		24.9	11.2247	11.2102	11.1975		24.9	10.9169	10.8939	10.9029			24.9	13.3048	13.3039	13.3047		24.9	12.2601	12.2299	12.1826		24.9	11.934	11.8924	11.9213			24.9	12.0184	12.0409	12.1077		24.9	10.1868	10.1595	10.2978		24.9	9.89119	9.9163	9.93318
25	13.2116	13.1828	13.1696		25	11.227	11.211	11.1998		25	10.9373	10.9128	10.8986			25	13.3055	13.3035	13.3048		25	12.2607	12.2196	12.1937		25	11.9409	11.8811	11.9378			25	12.0265	12.026	12.102		25	10.1855	10.1546	10.3105		25	9.89531	9.89541	9.93651
25.1	13.2042	13.1823	13.1761		25.1	11.225	11.2097	11.1954		25.1	10.9376	10.9088	10.8792			25.1	13.3047	13.3034	13.3039		25.1	12.2613	12.2264	12.1952		25.1	11.9477	11.8851	11.9351			25.1	12.0169	12.0413	12.1019		25.1	10.1631	10.1554	10.297		25.1	9.87835	9.89404	9.9353
25.2	13.2135	13.1848	13.1786		25.2	11.2369	11.1902	11.2028		25.2	10.9369	10.9193	10.8839			25.2	13.3047	13.3045	13.3045		25.2	12.2509	12.2062	12.1874		25.2	11.9278	11.8861	11.928			25.2	12.034	12.0302	12.0958		25.2	10.1785	10.1546	10.2942		25.2	9.89638	9.88276	9.93396
25.3	13.2045	13.187	13.1717		25.3	11.2319	11.2191	11.2033		25.3	10.9456	10.9234	10.9003			25.3	13.3049	13.305	13.3046		25.3	12.2422	12.1955	12.1915		25.3	11.9166	11.8745	11.9244			25.3	12.0229	12.0319	12.0966		25.3	10.183	10.1591	10.2977		25.3	9.90463	9.88521	9.92992
25.4	13.2054	13.1888	13.1778		25.4	11.2453	11.2115	11.2094		25.4	10.9549	10.9084	10.9026			25.4	13.3053	13.3049	13.3047		25.4	12.2616	12.2061	12.1681		25.4	11.9266	11.8792	11.9185			25.4	12.0399	12.0413	12.1133		25.4	10.1977	10.1456	10.3012		25.4	9.89086	9.8913	9.91969
25.5	13.2139	13.1825	13.1778		25.5	11.2442	11.212	11.1973		25.5	10.9465	10.9134	10.8891			25.5	13.3047	13.3035	13.3044		25.5	12.264	12.2087	12.1768		25.5	11.9192	11.8848	11.9285			25.5	12.0222	12.0336	12.1093		25.5	10.18	10.1428	10.3248		25.5	9.90324	9.90419	9.92188
25.6	13.205	13.1835	13.1787		25.6	11.2375	11.2253	11.2027		25.6	10.9454	10.9016	10.903			25.6	13.3051	13.3052	13.3052		25.6	12.2647	12.1927	12.1709		25.6	11.9224	11.866	11.9187			25.6	12.025	12.0401	12.1049		25.6	10.1859	10.1421	10.3192		25.6	9.88245	9.90055	9.89875
25.7	13.2092	13.1795	13.1735		25.7	11.2341	11.2431	11.2013		25.7	10.9394	10.8938	10.894			25.7	13.3054	13.3042	13.3049		25.7	12.2624	12.2137	12.1835		25.7	11.9194	11.879	11.9323			25.7	12.0215	12.0603	12.1177		25.7	10.1981	10.1358	10.3093		25.7	9.8927	9.90109	9.90826
25.8	13.212	13.1842	13.1831		25.8	11.2147	11.2225	11.2015		25.8	10.9446	10.8973	10.9175			25.8	13.3051	13.3039	13.3046		25.8	12.2656	12.2079	12.1934		25.8	11.9297	11.8705	11.9235			25.8	12.006	12.0422	12.1206		25.8	10.1861	10.1337	10.3206		25.8	9.87311	9.91606	9.92168
25.9	13.2121	13.1786	13.1772		25.9	11.2245	11.2427	11.2118		25.9	10.9532	10.9017	10.9175			25.9	13.3054	13.3047	13.3043		25.9	12.2895	12.2334	12.1866		25.9	11.9326	11.8795	11.9141			25.9	12.0087	12.0351	12.1157		25.9	10.19	10.148	10.3186		25.9	9.88116	9.8991	9.91892
26	13.218	13.181	13.1772		26	11.2377	11.2365	11.2337		26	10.9385	10.9259	10.9073			26	13.3055	13.3035	13.3047		26	12.2769	12.2352	12.1949		26	11.9404	11.8784	11.9343			26	12.0139	12.0472	12.114		26	10.1928	10.1594	10.3268		26	9.88395	9.91049	9.9196
26.1	13.2145	13.1908	13.1816		26.1	11.2393	11.2373	11.216		26.1	10.934	10.9272	10.9092			26.1	13.3055	13.3044	13.3051		26.1	12.2862	12.2193	12.1972		26.1	11.9471	11.8873	11.9317			26.1	12.0137	12.0308	12.1142		26.1	10.1999	10.153	10.3107		26.1	9.88346	9.89179	9.92257
26.2	13.2192	13.1914	13.1792		26.2	11.2461	11.2347	11.2238		26.2	10.9573	10.9315	10.9119			26.2	13.3054	13.3046	13.3052		26.2	12.2724	12.2335	12.1984		26.2	11.9407	11.889	11.9379			26.2	12.0339	12.0223	12.1096		26.2	10.1738	10.1531	10.3112		26.2	9.89043	9.90785	9.9279
26.3	13.2152	13.1937	13.1741		26.3	11.2461	11.2047	11.2252		26.3	10.9528	10.9274	10.9133			26.3	13.3055	13.3048	13.3045		26.3	12.2749	12.2145	12.1928		26.3	11.9457	11.9036	11.9411			26.3	12.0153	12.0168	12.1148		26.3	10.1839	10.1728	10.3141		26.3	9.88847	9.89015	9.93661
26.4	13.2111	13.1869	13.1818		26.4	11.2491	11.2209	11.2213		26.4	10.9551	10.9384	10.9097			26.4	13.3051	13.3043	13.3041		26.4	12.259	12.2373	12.1914		26.4	11.9403	11.8839	11.9479			26.4	12.0206	12.0239	12.0987		26.4	10.1715	10.1508	10.3013		26.4	9.90398	9.88885	9.92075
26.5	13.2139	13.1899	13.1802		26.5	11.252	11.2171	11.2149		26.5	10.9569	10.9391	10.8984			26.5	13.3054	13.3046	13.3045		26.5	12.2609	12.2227	12.1942		26.5	11.9517	11.8844	11.9312			26.5	12.0332	12.0207	12.1		26.5	10.1735	10.1631	10.2976		26.5	9.88676	9.88985	9.93311
26.6	13.2127	13.1938	13.1868		26.6	11.2501	11.2251	11.2262		26.6	10.965	10.9387	10.9214			26.6	13.305	13.3047	13.304		26.6	12.2457	12.2133	12.1781		26.6	11.9302	11.8847	11.9347			26.6	12.0327	12.046	12.1078		26.6	10.1742	10.1708	10.2914		26.6	9.88819	9.89481	9.91554
26.7	13.2175	13.197	13.1812		26.7	11.2497	11.2376	11.2197		26.7	10.966	10.9418	10.9195			26.7	13.3051	13.3047	13.3042		26.7	12.2609	12.2188	12.1799		26.7	11.9368	11.8869	11.931			26.7	12.0379	12.0485	12.1068		26.7	10.1939	10.1529	10.297		26.7	9.89811	9.89092	9.90502
26.8	13.2212	13.192	13.1826		26.8	11.2405	11.2358	11.2263		26.8	10.9842	10.9337	10.9299			26.8	13.3051	13.3052	13.3051		26.8	12.2705	12.2036	12.2059		26.8	11.9331	11.8861	11.9315			26.8	12.0238	12.04	12.1101		26.8	10.1954	10.1508	10.317		26.8	9.88449	9.90337	9.89179
26.9	13.2167	13.1966	13.1815		26.9	11.2586	11.2462	11.2199		26.9	10.9647	10.9295	10.9221			26.9	13.3051	13.3044	13.3051		26.9	12.2781	12.2088	12.2011		26.9	11.9446	11.8852	11.9262			26.9	12.0178	12.046	12.1041		26.9	10.1793	10.1569	10.3256		26.9	9.88381	9.90744	9.90248
27	13.2117	13.1973	13.1872		27	11.247	11.2323	11.2036		27	10.9613	10.9302	10.9253			27	13.3054	13.3053	13.3048		27	12.2763	12.204	12.19		27	11.9339	11.8726	11.9346			27	12.014	12.0314	12.1125		27	10.2017	10.1433	10.3258		27	9.87784	9.90295	9.90302
27.1	13.2217	13.1896	13.1843		27.1	11.243	11.2286	11.2254		27.1	10.9563	10.9221	10.9359			27.1	13.3054	13.3049	13.3048		27.1	12.2705	12.2315	12.1923		27.1	11.9548	11.88	11.9412			27.1	12.0163	12.0349	12.1101		27.1	10.1771	10.1368	10.3106		27.1	9.87854	9.90293	9.91964
27.2	13.2202	13.1954	13.1881		27.2	11.242	11.2324	11.2243		27.2	10.9611	10.9461	10.9391			27.2	13.3055	13.3047	13.3055		27.2	12.2848	12.2259	12.2169		27.2	11.9422	11.8967	11.9523			27.2	12.0107	12.046	12.104		27.2	10.1951	10.1422	10.3136		27.2	9.87996	9.90171	9.91079
27.3	13.2194	13.1926	13.1834		27.3	11.2495	11.2522	11.2307		27.3	10.9521	10.9321	10.9275			27.3	13.3054	13.3041	13.305		27.3	12.2756	12.2314	12.1984		27.3	11.9458	11.9123	11.9568			27.3	12.0329	12.0251	12.1168		27.3	10.1833	10.152	10.3184		27.3	9.88186	9.90779	9.91497
27.4	13.2257	13.1933	13.1941		27.4	11.2708	11.2464	11.2477		27.4	10.9679	10.9543	10.9335			27.4	13.3056	13.3043	13.3043		27.4	12.2678	12.2262	12.1965		27.4	11.9513	11.8995	11.9605			27.4	12.0144	12.0298	12.108		27.4	10.177	10.1581	10.3301		27.4	9.883	9.89674	9.91703
27.5	13.2192	13.2054	13.1832		27.5	11.2646	11.2521	11.2364		27.5	10.9564	10.9449	10.9248			27.5	13.3055	13.3044	13.3047		27.5	12.2697	12.2374	12.2119		27.5	11.9443	11.9067	11.9546			27.5	12.0325	12.0334	12.0893		27.5	10.1764	10.1586	10.3095		27.5	9.89911	9.89719	9.92945
27.6	13.2209	13.1957	13.1873		27.6	11.2673	11.2229	11.2479		27.6	10.972	10.9711	10.9268			27.6	13.3054	13.3028	13.3044		27.6	12.2761	12.2278	12.1954		27.6	11.9467	11.91	11.9492			27.6	12.0337	12.0249	12.0946		27.6	10.1918	10.1624	10.3157		27.6	9.88568	9.89694	9.91807
27.7	13.2215	13.2023	13.1808		27.7	11.2631	11.2546	11.2451		27.7	10.9683	10.9523	10.9304			27.7	13.3055	13.3047	13.3046		27.7	12.2641	12.2282	12.2143		27.7	11.9434	11.8964	11.9472			27.7	12.0403	12.0352	12.1		27.7	10.173	10.1671	10.3151		27.7	9.90474	9.88443	9.92294
27.8	13.2262	13.1977	13.1848		27.8	11.271	11.2502	11.2471		27.8	10.9662	10.9408	10.9202			27.8	13.3051	13.3046	13.3041		27.8	12.2592	12.2209	12.1841		27.8	11.9461	11.8871	11.9482			27.8	12.0221	12.0523	12.1084		27.8	10.1667	10.1624	10.3004		27.8	9.89781	9.89922	9.90995
27.9	13.2205	13.1996	13.1941		27.9	11.2706	11.2477	11.2236		27.9	10.9782	10.9398	10.9333			27.9	13.3052	13.305	13.3049		27.9	12.2629	12.2312	12.2039		27.9	11.9374	11.8909	11.944			27.9	12.0316	12.0402	12.0984		27.9	10.1664	10.1651	10.3091		27.9	9.89127	9.89427	9.91451
28	13.2239	13.2004	13.1898		28	11.2891	11.2561	11.2408		28	10.9782	10.9391	10.9413			28	13.3051	13.3049	13.3052		28	12.2583	12.2177	12.1949		28	11.9642	11.8853	11.9424			28	12.0345	12.038	12.1151		28	10.1642	10.1558	10.3125		28	9.90125	9.90261	9.91354
28.1	13.2215	13.1966	13.1824		28.1	11.2804	11.2514	11.2371		28.1	10.9835	10.9371	10.9497			28.1	13.305	13.3048	13.3045		28.1	12.2684	12.2371	12.2031		28.1	11.9449	11.8977	11.9339			28.1	12.0078	12.0425	12.1189		28.1	10.1618	10.1493	10.3003		28.1	9.89833	9.90781	9.90304
28.2	13.2141	13.2043	13.1962		28.2	11.2671	11.2682	11.223		28.2	10.9781	10.9441	10.9593			28.2	13.3054	13.3041	13.3051		28.2	12.2771	12.2351	12.2163		28.2	11.9521	11.9053	11.9454			28.2	12.0268	12.0409	12.118		28.2	10.1707	10.153	10.3088		28.2	9.89206	9.9184	9.92491
28.3	13.2292	13.2013	13.1898		28.3	11.2711	11.2662	11.2243		28.3	10.9846	10.9477	10.9403			28.3	13.3054	13.305	13.3048		28.3	12.2804	12.2344	12.2106		28.3	11.9633	11.9049	11.9558			28.3	12.0084	12.0323	12.111		28.3	10.1896	10.1407	10.3109		28.3	9.89123	9.90321	9.90952
28.4	13.2244	13.2036	13.1953		28.4	11.2639	11.2612	11.238		28.4	10.9673	10.9592	10.9458			28.4	13.3047	13.3051	13.3049		28.4	12.2869	12.2398	12.2245		28.4	11.9572	11.9112	11.9504			28.4	12.0154	12.045	12.1024		28.4	10.1823	10.1436	10.3147		28.4	9.89421	9.9048	9.92714
28.5	13.228	13.1998	13.1901		28.5	11.2644	11.2569	11.2416		28.5	10.9688	10.9539	10.9481			28.5	13.3053	13.3046	13.3053		28.5	12.2842	12.2377	12.2145		28.5	11.9605	11.904	11.9522			28.5	12.025	12.039	12.1138		28.5	10.1809	10.1272	10.3071		28.5	9.88688	9.90922	9.93731
28.6	13.2278	13.1971	13.198		28.6	11.2876	11.2587	11.2559		28.6	10.9718	10.9513	10.934			28.6	13.3051	13.3034	13.3054		28.6	12.2904	12.2519	12.2249		28.6	11.9549	11.9052	11.9508			28.6	12.0259	12.0219	12.1109		28.6	10.192	10.138	10.3068		28.6	9.88515	9.90202	9.92227
28.7	13.2294	13.1894	13.1939		28.7	11.2836	11.2452	11.2447		28.7	10.988	10.9639	10.9364			28.7	13.3056	13.3045	13.3047		28.7	12.2839	12.2329	12.2135		28.7	11.9501	11.9049	11.9378			28.7	12.0302	12.0083	12.0905		28.7	10.1814	10.1518	10.3181		28.7	9.89525	9.90196	9.93533
28.8	13.2273	13.2104	13.195		28.8	11.2765	11.2494	11.2697		28.8	10.9939	10.9571	10.9319			28.8	13.3051	13.304	13.3048		28.8	12.2815	12.2506	12.2019		28.8	11.9456	11.8995	11.9627			28.8	12.0466	12.0341	12.1005		28.8	10.1815	10.1409	10.3199		28.8	9.90799	9.88876	9.91674
28.9	13.2226	13.2111	13.1908		28.9	11.296	11.2575	11.2664		28.9	10.9828	10.9703	10.9541			28.9	13.3055	13.3043	13.305		28.9	12.2977	12.2197	12.1822		28.9	11.9496	11.8952	11.9424			28.9	12.0148	12.0276	12.0938		28.9	10.1772	10.1557	10.3085		28.9	9.90417	9.89467	9.91539
29	13.2284	13.2	13.1838		29	11.281	11.2534	11.2637		29	10.9951	10.968	10.95			29	13.3055	13.3051	13.3048		29	12.2881	12.2247	12.1934		29	11.9346	11.8874	11.9504			29	12.0299	12.0272	12.1051		29	10.1711	10.1608	10.2933		29	9.90801	9.90339	9.91703
29.1	13.2254	13.2101	13.1944		29.1	11.2899	11.2579	11.2696		29.1	11.0033	10.9577	10.9409			29.1	13.3057	13.3048	13.305		29.1	12.2815	12.2194	12.2139		29.1	11.9407	11.9017	11.9262			29.1	12.0399	12.0384	12.1114		29.1	10.1814	10.1679	10.3265		29.1	9.90255	9.90276	9.90151
29.2	13.2269	13.2042	13.1938		29.2	11.2786	11.2689	11.2484		29.2	10.9883	10.9517	10.9541			29.2	13.3052	13.3046	13.3049		29.2	12.2958	12.2279	12.2053		29.2	11.9558	11.9046	11.9319			29.2	12.0241	12.0404	12.0963		29.2	10.167	10.1551	10.3032		29.2	9.90686	9.90456	9.91043
29.3	13.228	13.2057	13.1971		29.3	11.2859	11.2594	11.2617		29.3	10.985	10.9467	10.9607			29.3	13.3056	13.3042	13.3052		29.3	12.267	12.2058	12.2216		29.3	11.9617	11.8881	11.9371			29.3	12.0104	12.0355	12.1181		29.3	10.1779	10.1575	10.3083		29.3	9.90515	9.91112	9.91491
29.4	13.227	13.2114	13.2004		29.4	11.2843	11.2666	11.2425		29.4	11.0012	10.9552	10.9602			29.4	13.3052	13.3047	13.3049		29.4	12.2761	12.2522	12.213		29.4	11.9595	11.9151	11.9447			29.4	12.0072	12.0363	12.1156		29.4	10.1721	10.1493	10.3103		29.4	9.88236	9.89632	9.92759
29.5	13.225	13.2127	13.1988		29.5	11.2804	11.2622	11.2528		29.5	10.9889	10.97	10.963			29.5	13.3057	13.3053	13.305		29.5	12.2832	12.2561	12.2272		29.5	11.9688	11.9105	11.9328			29.5	12.0155	12.0366	12.102		29.5	10.1808	10.1387	10.3006		29.5	9.90304	9.91814	9.91896
29.6	13.2278	13.2135	13.204		29.6	11.2645	11.2697	11.2638		29.6	10.9906	10.977	10.9656			29.6	13.305	13.305	13.3047		29.6	12.2904	12.2416	12.2304		29.6	11.9664	11.9178	11.9552			29.6	12.0198	12.0442	12.1233		29.6	10.1888	10.1432	10.3238		29.6	9.88731	9.90364	9.92589
29.7	13.2331	13.1994	13.1995		29.7	11.2772	11.2705	11.2666		29.7	10.9796	10.9668	10.9532			29.7	13.3053	13.3054	13.305		29.7	12.2827	12.2385	12.2252		29.7	11.9605	11.9285	11.9393			29.7	12.0052	12.0345	12.1068		29.7	10.1884	10.1426	10.3192		29.7	9.88285	9.91036	9.9329
29.8	13.2334	13.2117	13.1939		29.8	11.2916	11.2661	11.2682		29.8	10.9657	10.989	10.9627			29.8	13.3054	13.3051	13.3045		29.8	12.2996	12.247	12.2139		29.8	11.9503	11.9206	11.9462			29.8	12.0258	12.0271	12.0911		29.8	10.1758	10.1379	10.3137		29.8	9.88505	9.90413	9.93288
29.9	13.2335	13.2079	13.2043		29.9	11.2961	11.2592	11.2579		29.9	10.9939	10.9788	10.9502			29.9	13.3055	13.3046	13.305		29.9	12.3045	12.2441	12.2171		29.9	11.9586	11.9258	11.9557			29.9	12.0233	12.0107	12.1105		29.9	10.1817	10.1451	10.3228		29.9	9.87368	9.89129	9.92568
30	13.2283	13.2089	13.2021		30	11.3115	11.2595	11.2748		30	11.0032	10.9713	10.9502			30	13.3054	13.3048	13.3045		30	12.2912	12.2378	12.201		30	11.9474	11.9212	11.954			30	12.0324	12.0113	12.0948		30	10.195	10.1434	10.3327		30	9.89689	9.89266	9.91868
30.1	13.2316	13.2051	13.2017		30.1	11.2986	11.2642	11.2806		30.1	10.9958	10.9797	10.9794			30.1	13.3056	13.3054	13.3054		30.1	12.2958	12.2231	12.2022		30.1	11.9445	11.9161	11.9493			30.1	12.0427	12.0275	12.104		30.1	10.172	10.1379	10.3211		30.1	9.90493	9.89919	9.91409
30.2	13.2342	13.2146	13.2037		30.2	11.3029	11.263	11.2685		30.2	11.0071	10.9626	10.9784			30.2	13.3054	13.3051	13.3049		30.2	12.2868	12.2231	12.2023		30.2	11.9269	11.9099	11.9452			30.2	12.0236	12.0408	12.1018		30.2	10.167	10.1431	10.3212		30.2	9.89919	9.90466	9.91093
30.3	13.2344	13.2109	13.2038		30.3	11.3095	11.2852	11.28		30.3	11.0113	10.9699	10.9561			30.3	13.3045	13.3053	13.3051		30.3	12.2955	12.2383	12.2208		30.3	11.9407	11.9028	11.9464			30.3	12.0283	12.0314	12.1096		30.3	10.1777	10.1637	10.3235		30.3	9.89738	9.90668	9.89596
30.4	13.2376	13.2149	13.1918		30.4	11.3116	11.2873	11.2538		30.4	11.0164	10.971	10.9702			30.4	13.3053	13.305	13.3053		30.4	12.2972	12.2411	12.2229		30.4	11.9382	11.9125	11.9298			30.4	12.0302	12.041	12.1028		30.4	10.1716	10.1525	10.3225		30.4	9.90109	9.89956	9.89943
30.5	13.2328	13.219	13.2031		30.5	11.3081	11.2773	11.2696		30.5	11.021	10.9734	10.9732			30.5	13.3056	13.3049	13.3053		30.5	12.2882	12.2449	12.2182		30.5	11.9439	11.9131	11.9377			30.5	12.0344	12.0431	12.1109		30.5	10.1696	10.1557	10.3119		30.5	9.89879	9.91126	9.91288
30.6	13.2395	13.2149	13.2051		30.6	11.2992	11.2744	11.257		30.6	11.0058	10.9602	10.9763			30.6	13.3056	13.3047	13.3053		30.6	12.2987	12.2402	12.2141		30.6	11.9559	11.9227	11.9514			30.6	12.0066	12.0487	12.1063		30.6	10.1793	10.152	10.3199		30.6	9.89747	9.91135	9.91802
30.7	13.235	13.2139	13.2061		30.7	11.2998	11.2652	11.2617		30.7	11.0103	10.9761	10.97			30.7	13.3056	13.3049	13.305		30.7	12.2878	12.2445	12.2247		30.7	11.9603	11.9099	11.9388			30.7	12.0195	12.0348	12.1129		30.7	10.1819	10.1589	10.3039		30.7	9.89995	9.91419	9.91416
30.8	13.2323	13.2178	13.2055		30.8	11.3073	11.2818	11.2688		30.8	10.9979	10.9904	10.9748			30.8	13.3055	13.3055	13.3053		30.8	12.2994	12.2417	12.2235		30.8	11.9661	11.9225	11.9453			30.8	12.0157	12.0439	12.0918		30.8	10.1757	10.1601	10.3077		30.8	9.88625	9.90684	9.92097
30.9	13.2349	13.2127	13.2004		30.9	11.309	11.2828	11.2791		30.9	11.0094	10.9912	10.9466			30.9	13.3052	13.305	13.305		30.9	12.2953	12.2375	12.2332		30.9	11.9296	11.9197	11.9544			30.9	12.0254	12.0468	12.1139		30.9	10.1995	10.1655	10.3008		30.9	9.87576	9.90602	9.92133
31	13.2384	13.2151	13.2098		31	11.288	11.2842	11.281		31	11.0037	10.972	10.9668			31	13.3055	13.3052	13.3052		31	12.3088	12.2371	12.2175		31	11.9246	11.9208	11.9419			31	12.0264	12.0225	12.0951		31	10.1821	10.1651	10.3042		31	9.88082	9.89922	9.92743
31.1	13.2363	13.2157	13.2058		31.1	11.3099	11.2818	11.2765		31.1	11.0094	10.9865	10.965			31.1	13.3049	13.3052	13.3054		31.1	12.3042	12.2372	12.2232		31.1	11.9224	11.9198	11.9573			31.1	12.0266	12.0172	12.0951		31.1	10.1898	10.1468	10.3263		31.1	9.88779	9.90188	9.91657
31.2	13.2401	13.2156	13.2012		31.2	11.3	11.2581	11.2764		31.2	11.0166	10.9948	10.9676			31.2	13.3055	13.3051	13.3053		31.2	12.2839	12.2483	12.2015		31.2	11.9238	11.9121	11.9484			31.2	12.0283	12.0173	12.093		31.2	10.1827	10.151	10.3142		31.2	9.88625	9.8891	9.90928
31.3	13.233	13.2166	13.2024		31.3	11.3262	11.2832	11.2911		31.3	11.046	10.9824	10.9864			31.3	13.3054	13.3052	13.3049		31.3	12.3059	12.2287	12.2063		31.3	11.9212	11.9028	11.9428			31.3	12.024	12.0208	12.1031		31.3	10.1826	10.1265	10.315		31.3	9.89291	9.89912	9.92454
31.4	13.2347	13.2101	13.2062		31.4	11.3113	11.2797	11.2944		31.4	11.0228	10.985	10.9787			31.4	13.3054	13.3049	13.3053		31.4	12.3083	12.2336	12.2082		31.4	11.9382	11.9004	11.9504			31.4	12.0328	12.026	12.1066		31.4	10.1882	10.1515	10.3202		31.4	9.89733	9.89515	9.91541
31.5	13.2397	13.2106	13.2042		31.5	11.3156	11.2854	11.2871		31.5	11.0377	10.9859	10.9876			31.5	13.3055	13.3052	13.3051		31.5	12.303	12.2342	12.2148		31.5	11.9435	11.9001	11.935			31.5	12.0317	12.0225	12.1092		31.5	10.1866	10.1621	10.3167		31.5	9.90102	9.89329	9.90742
31.6	13.2413	13.221	13.2083		31.6	11.3295	11.3006	11.2872		31.6	11.0324	10.9749	10.9748			31.6	13.3053	13.305	13.3052		31.6	12.3151	12.224	12.2063		31.6	11.9609	11.908	11.9354			31.6	12.0271	12.0488	12.1077		31.6	10.1868	10.1581	10.3235		31.6	9.89654	9.90315	9.90607
31.7	13.236	13.2191	13.2085		31.7	11.3228	11.2922	11.2893		31.7	11.0306	10.9733	10.9784			31.7	13.3048	13.3051	13.3055		31.7	12.2939	12.2392	12.2295		31.7	11.9744	11.9095	11.9466			31.7	12.004	12.0439	12.12		31.7	10.1717	10.168	10.3253		31.7	9.89675	9.89429	9.91076
31.8	13.2417	13.218	13.2109		31.8	11.3242	11.2919	11.2796		31.8	11.0391	10.9802	10.9847			31.8	13.3056	13.3055	13.3051		31.8	12.2898	12.2614	12.2215		31.8	11.9546	11.9066	11.9442			31.8	12.0011	12.0391	12.1023		31.8	10.1609	10.1582	10.3088		31.8	9.89398	9.90603	9.91989
31.9	13.2381	13.2169	13.2043		31.9	11.3138	11.2884	11.2779		31.9	11.0335	10.9764	10.9771			31.9	13.3051	13.3054	13.305		31.9	12.2952	12.2438	12.2304		31.9	11.9625	11.908	11.9697			31.9	12.0111	12.0415	12.1036		31.9	10.1664	10.1594	10.3036		31.9	9.90258	9.90623	9.91729
32	13.238	13.22	13.2106		32	11.3214	11.2992	11.2749		32	11.0281	11.0084	10.9684			32	13.3057	13.3051	13.3048		32	12.2959	12.2417	12.2241		32	11.956	11.9325	11.9409			32	12.0129	12.0374	12.1228		32	10.1688	10.1563	10.3069		32	9.89105	9.91081	9.91409
32.1	13.2347	13.2211	13.2121		32.1	11.3129	11.294	11.2832		32.1	11.0194	11.0095	10.9743			32.1	13.3051	13.3055	13.3053		32.1	12.2717	12.2396	12.2293		32.1	11.9816	11.9312	11.9632			32.1	12.0259	12.0232	12.1036		32.1	10.1811	10.1663	10.3083		32.1	9.87079	9.90936	9.92924
32.2	13.246	13.2179	13.2104		32.2	11.3132	11.2969	11.2844		32.2	11.0378	10.9922	10.9593			32.2	13.3056	13.305	13.305		32.2	12.2835	12.2491	12.2172		32.2	11.9721	11.9273	11.9723			32.2	12.0299	12.0201	12.1043		32.2	10.1717	10.1721	10.2996		32.2	9.8691	9.9	9.93184
32.3	13.2375	13.2189	13.2197		32.3	11.3214	11.2866	11.3026		32.3	11.0414	10.9967	10.9657			32.3	13.3054	13.305	13.3056		32.3	12.2944	12.2492	12.2337		32.3	11.967	11.9098	11.9679			32.3	12.0319	12.0072	12.0855		32.3	10.1871	10.1549	10.306		32.3	9.88014	9.89136	9.92588
32.4	13.2368	13.2235	13.216		32.4	11.3046	11.2822	11.2929		32.4	11.0466	11.0077	10.9906			32.4	13.3053	13.3054	13.3053		32.4	12.3041	12.2414	12.2044		32.4	11.963	11.9153	11.9599			32.4	12.0262	12.0076	12.1165		32.4	10.1797	10.159	10.3267		32.4	9.88413	9.89698	9.93527
32.5	13.2406	13.2226	13.2168		32.5	11.3177	11.2973	11.2933		32.5	11.0423	10.9941	10.9794			32.5	13.3056	13.3048	13.3054		32.5	12.3057	12.2282	12.1975		32.5	11.9754	11.8982	11.9599			32.5	12.0331	12.0256	12.0925		32.5	10.1911	10.1495	10.3125		32.5	9.90412	9.8956	9.91423
32.6	13.2398	13.2255	13.2105		32.6	11.3205	11.3006	11.2948		32.6	11.0585	10.9952	10.9909			32.6	13.3056	13.3051	13.3049		32.6	12.3027	12.2312	12.2189		32.6	11.9632	11.9165	11.9451			32.6	12.0354	12.037	12.1152		32.6	10.1845	10.1396	10.3296		32.6	9.89177	9.89329	9.91828
32.7	13.2416	13.223	13.2119		32.7	11.3234	11.3121	11.3103		32.7	11.0545	10.989	10.9973			32.7	13.3055	13.305	13.3053		32.7	12.2931	12.2384	12.2209		32.7	11.9668	11.9079	11.9357			32.7	12.0268	12.039	12.1094		32.7	10.1716	10.146	10.3275		32.7	9.89678	9.91556	9.89967
32.8	13.2453	13.2177	13.221		32.8	11.3419	11.3063	11.303		32.8	11.047	10.9752	10.9975			32.8	13.3054	13.3054	13.3051		32.8	12.3097	12.2344	12.2198		32.8	11.9753	11.9167	11.9371			32.8	12.0346	12.0252	12.107		32.8	10.177	10.1504	10.3275		32.8	9.89446	9.91441	9.91309
32.9	13.2395	13.2183	13.2146		32.9	11.33	11.3078	11.2899		32.9	11.0403	10.9824	10.9971			32.9	13.3055	13.3056	13.305		32.9	12.3075	12.2469	12.2396		32.9	11.9753	11.924	11.9482			32.9	12.0085	12.0302	12.1041		32.9	10.1718	10.1543	10.328		32.9	9.89219	9.9208	9.92468
33	13.243	13.2224	13.2142		33	11.3331	11.3104	11.3062		33	11.047	10.9958	10.9822			33	13.3055	13.3053	13.3049		33	12.3104	12.2645	12.2314		33	11.9767	11.926	11.9598			33	12.0099	12.0407	12.097		33	10.1779	10.1593	10.3261		33	9.9071	9.93133	9.92005
33.1	13.2493	13.2254	13.2186		33.1	11.3413	11.3017	11.3102		33.1	11.054	10.9986	10.9862			33.1	13.3049	13.3051	13.305		33.1	12.2934	12.2659	12.2175		33.1	11.9794	11.9117	11.9612			33.1	12.0094	12.0405	12.1035		33.1	10.1654	10.1537	10.3083		33.1	9.90084	9.91296	9.93453
33.2	13.2395	13.2233	13.2098		33.2	11.3434	11.3135	11.2948		33.2	11.0527	10.9971	10.9917			33.2	13.3056	13.305	13.3053		33.2	12.2974	12.2526	12.2264		33.2	11.9766	11.9109	11.9627			33.2	12.0115	12.0271	12.0976		33.2	10.1628	10.1681	10.3326		33.2	9.88981	9.90867	9.92216
33.3	13.2434	13.2242	13.2134		33.3	11.3455	11.3236	11.2893		33.3	11.0275	11.0107	10.9773			33.3	13.3054	13.3053	13.3053		33.3	12.2952	12.2609	12.2337		33.3	11.9789	11.927	11.956			33.3	12.0153	12.0325	12.1059		33.3	10.1712	10.1626	10.3275		33.3	9.88119	9.90915	9.91388
33.4	13.2346	13.2225	13.2141		33.4	11.341	11.3078	11.2987		33.4	11.0409	11.0013	10.9895			33.4	13.3051	13.3056	13.305		33.4	12.2888	12.2596	12.2235		33.4	11.9762	11.9353	11.9522			33.4	12.0224	12.0113	12.0848		33.4	10.1726	10.1545	10.3044		33.4	9.87875	9.90235	9.92779
33.5	13.2433	13.2246	13.2166		33.5	11.3361	11.302	11.298		33.5	11.0468	11.0065	10.981			33.5	13.3055	13.3054	13.3053		33.5	12.2973	12.2563	12.225		33.5	11.9658	11.9324	11.9571			33.5	12.0317	12.0088	12.0813		33.5	10.1686	10.1571	10.3016		33.5	9.88893	9.89193	9.92355
33.6	13.243	13.2272	13.2158		33.6	11.3327	11.2884	11.3125		33.6	11.0493	11.0063	10.9943			33.6	13.3052	13.3055	13.3055		33.6	12.3033	12.2434	12.2178		33.6	11.9657	11.9218	11.9709			33.6	12.0368	12.0184	12.0997		33.6	10.1862	10.1714	10.3045		33.6	9.89385	9.88529	9.91777
33.7	13.2379	13.2235	13.2176		33.7	11.3271	11.3038	11.308		33.7	11.0461	11.0063	11.0119			33.7	13.3054	13.3051	13.3053		33.7	12.291	12.2505	12.2215		33.7	11.9775	11.9194	11.9528			33.7	12.0173	12.0304	12.0991		33.7	10.1784	10.1587	10.3043		33.7	9.90042	9.893	9.90809
33.8	13.2466	13.2229	13.222		33.8	11.3432	11.3104	11.3158		33.8	11.0746	11.0123	11.0036			33.8	13.3053	13.3045	13.305		33.8	12.2989	12.2411	12.2222		33.8	11.9524	11.9148	11.9684			33.8	12.0349	12.0437	12.1086		33.8	10.185	10.1596	10.2969		33.8	9.90412	9.89446	9.90472
33.9	13.2442	13.2178	13.221		33.9	11.366	11.3125	11.3294		33.9	11.062	11.0108	10.9994			33.9	13.3056	13.3043	13.3048		33.9	12.3055	12.2365	12.2341		33.9	11.9591	11.9292	11.9599			33.9	12.03	12.0592	12.0983		33.9	10.1758	10.1535	10.3176		33.9	9.90565	9.90947	9.90228
34	13.2442	13.2235	13.2228		34	11.3614	11.3081	11.3192		34	11.0607	11.0007	10.9993			34	13.3053	13.3051	13.3056		34	12.3004	12.2748	12.2325		34	11.9521	11.9124	11.949			34	12.0132	12.0476	12.1019		34	10.1862	10.1434	10.3459		34	9.89797	9.898	9.90537
34.1	13.2428	13.2221	13.2217		34.1	11.344	11.343	11.3096		34.1	11.0761	11.0148	10.9959			34.1	13.3053	13.3051	13.3051		34.1	12.311	12.2736	12.2295		34.1	11.9755	11.9339	11.9604			34.1	12.007	12.0403	12.1038		34.1	10.1772	10.1509	10.3301		34.1	9.90384	9.90579	9.91539
34.2	13.2488	13.2198	13.2176		34.2	11.35	11.3253	11.3189		34.2	11.061	11.0151	11.0074			34.2	13.3054	13.305	13.3053		34.2	12.3138	12.2788	12.2372		34.2	11.9553	11.9229	11.9787			34.2	12.0243	12.0337	12.1149		34.2	10.1722	10.1516	10.3309		34.2	9.91347	9.91115	9.91306
34.3	13.2448	13.2287	13.2236		34.3	11.3584	11.3363	11.3095		34.3	11.0598	11.0052	10.9931			34.3	13.3056	13.3052	13.3053		34.3	12.3056	12.2609	12.2279		34.3	11.987	11.9518	11.9743			34.3	12.0146	12.0323	12.0919		34.3	10.1741	10.1603	10.3287		34.3	9.90576	9.91085	9.92632
34.4	13.2465	13.2289	13.2171		34.4	11.3474	11.3311	11.3206		34.4	11.0519	11.0251	10.988			34.4	13.3056	13.3048	13.3056		34.4	12.301	12.2698	12.2213		34.4	11.9744	11.9329	11.9579			34.4	12.0278	12.0323	12.1047		34.4	10.1729	10.1752	10.3225		34.4	9.90611	9.90867	9.93454
34.5	13.2409	13.2261	13.2236		34.5	11.3511	11.3233	11.3052		34.5	11.0487	11.0283	10.9673			34.5	13.3056	13.3053	13.3055		34.5	12.3252	12.2811	12.2358		34.5	11.972	11.9352	11.989			34.5	12.0196	12.0156	12.1117		34.5	10.1684	10.1604	10.3228		34.5	9.88816	9.90364	9.91543
34.6	13.2513	13.2278	13.2154		34.6	11.3551	11.3209	11.3081		34.6	11.062	11.0207	10.9973			34.6	13.3056	13.3054	13.3054		34.6	12.2964	12.2662	12.2184		34.6	11.9764	11.9284	11.9881			34.6	12.027	12.0208	12.0958		34.6	10.1862	10.1522	10.3282		34.6	9.87227	9.89595	9.92134
34.7	13.2458	13.2312	13.2185		34.7	11.3441	11.3155	11.3113		34.7	11.0642	11.0173	11.0004			34.7	13.3052	13.3056	13.305		34.7	12.3078	12.2606	12.2169		34.7	11.9675	11.9193	11.9928			34.7	12.0166	12.0163	12.0888		34.7	10.183	10.1658	10.3072		34.7	9.88402	9.90844	9.9268
34.8	13.2525	13.2358	13.2198		34.8	11.3505	11.3189	11.315		34.8	11.0643	11.0256	10.9895			34.8	13.3055	13.3046	13.3055		34.8	12.294	12.2677	12.2034		34.8	11.9658	11.9289	11.9821			34.8	12.0242	12.024	12.0914		34.8	10.1786	10.1602	10.3135		34.8	9.87994	9.88695	9.93605
34.9	13.2498	13.2327	13.221		34.9	11.3501	11.3278	11.3253		34.9	11.0899	11.0181	10.9974			34.9	13.3056	13.3049	13.3054		34.9	12.279	12.2588	12.2252		34.9	11.9742	11.9132	11.9857			34.9	12.0216	12.0226	12.1027		34.9	10.1955	10.1566	10.2981		34.9	9.88413	9.89449	9.92291
35	13.246	13.2346	13.2231		35	11.3696	11.3297	11.3284		35	11.0855	11.0224	11.002			35	13.3052	13.3054	13.3052		35	12.2934	12.2506	12.2467		35	11.9573	11.9258	11.9823			35	12.0246	12.0308	12.1164		35	10.1925	10.1476	10.3168		35	9.89615	9.89669	9.92081
35.1	13.2507	13.2311	13.2272		35.1	11.3557	11.3271	11.3326		35.1	11.0796	11.0144	11.0196			35.1	13.3056	13.305	13.3054		35.1	12.293	12.2595	12.2468		35.1	11.9596	11.9294	11.9736			35.1	12.012	12.0345	12.1126		35.1	10.1968	10.1707	10.3051		35.1	9.8972	9.88223	9.91528
35.2	13.248	13.2343	13.2277		35.2	11.3567	11.3368	11.3268		35.2	11.0911	11.0082	10.9947			35.2	13.3053	13.3052	13.3051		35.2	12.2864	12.2663	12.2597		35.2	11.9642	11.9311	11.9805			35.2	12.0148	12.0408	12.1264		35.2	10.1945	10.1466	10.3154		35.2	9.89372	9.90188	9.92213
35.3	13.2501	13.2317	13.2244		35.3	11.3622	11.3427	11.3279		35.3	11.0855	11.0115	10.9911			35.3	13.3055	13.3054	13.3053		35.3	12.2952	12.2567	12.2484		35.3	11.9676	11.9409	11.9953			35.3	12.0132	12.0302	12.0967		35.3	10.1687	10.145	10.3222		35.3	9.90205	9.90605	9.92399
35.4	13.2515	13.2351	13.225		35.4	11.3542	11.3472	11.3257		35.4	11.0836	11.0166	11.0021			35.4	13.3055	13.3056	13.3051		35.4	12.3004	12.2751	12.2391		35.4	11.9763	11.9429	11.9778			35.4	12.0071	12.0388	12.1148		35.4	10.1778	10.1426	10.3167		35.4	9.89539	9.90264	9.93136
35.5	13.2472	13.2322	13.2233		35.5	11.374	11.3602	11.3296		35.5	11.0732	11.0361	10.9963			35.5	13.3054	13.3054	13.3052		35.5	12.2828	12.2712	12.2419		35.5	11.9822	11.9386	11.984			35.5	12.0189	12.0318	12.0965		35.5	10.1781	10.1436	10.3134		35.5	9.90403	9.90673	9.94239
35.6	13.2512	13.2281	13.2249		35.6	11.3723	11.3339	11.3389		35.6	11.0749	11.0474	10.984			35.6	13.3056	13.3053	13.3053		35.6	12.3036	12.2748	12.2438		35.6	11.9787	11.9436	11.9797			35.6	12.0311	12.0349	12.1199		35.6	10.1728	10.1446	10.3303		35.6	9.89669	9.90281	9.92783
35.7	13.2537	13.235	13.2266		35.7	11.3674	11.3433	11.3199		35.7	11.069	11.0425	10.9855			35.7	13.3052	13.3053	13.3051		35.7	12.2905	12.274	12.2402		35.7	11.9694	11.9363	11.9825			35.7	12.0251	12.0181	12.0855		35.7	10.172	10.1364	10.3287		35.7	9.88918	9.90613	9.93659
35.8	13.2521	13.2332	13.2225		35.8	11.3778	11.3298	11.3204		35.8	11.0866	11.0493	11.006			35.8	13.3054	13.3057	13.3055		35.8	12.299	12.2811	12.2394		35.8	11.9871	11.9413	11.9889			35.8	12.0301	12.0308	12.0969		35.8	10.1718	10.1565	10.3344		35.8	9.88187	9.9002	9.92631
35.9	13.2515	13.2337	13.2215		35.9	11.3681	11.3209	11.332		35.9	11.0882	11.0508	10.9995			35.9	13.3053	13.3053	13.3053		35.9	12.311	12.2612	12.2288		35.9	11.9773	11.941	11.9888			35.9	12.0213	12.0243	12.0917		35.9	10.1708	10.1567	10.3208		35.9	9.88596	9.89911	9.94149
36	13.2473	13.2362	13.2229		36	11.3651	11.3144	11.3264		36	11.0896	11.0297	11.0026			36	13.3056	13.3057	13.3055		36	12.2997	12.2772	12.2197		36	11.9905	11.9371	11.9842			36	12.0103	12.0243	12.094		36	10.1766	10.1634	10.3208		36	9.88664	9.90132	9.93199
36.1	13.2519	13.2358	13.2244		36.1	11.3524	11.3419	11.339		36.1	11.0804	11.0425	11.0095			36.1	13.3057	13.3053	13.3052		36.1	12.2949	12.2535	12.2475		36.1	11.9796	11.9231	11.987			36.1	12.0149	12.0077	12.0949		36.1	10.1772	10.1626	10.3186		36.1	9.8889	9.89371	9.92904
36.2	13.2486	13.2388	13.2295		36.2	11.3539	11.344	11.3362		36.2	11.0886	11.0399	10.9995			36.2	13.3057	13.3054	13.3054		36.2	12.2967	12.2789	12.2618		36.2	11.9645	11.9426	11.9873			36.2	12.0303	12.0255	12.0907		36.2	10.1856	10.157	10.3161		36.2	9.88709	9.90665	9.91869
36.3	13.2494	13.2351	13.2287		36.3	11.3708	11.3466	11.3307		36.3	11.1015	11.0222	11.0282			36.3	13.3054	13.3054	13.3054		36.3	12.2952	12.2592	12.2459		36.3	11.9703	11.9411	11.9665			36.3	12.0131	12.0443	12.1209		36.3	10.1839	10.1509	10.3064		36.3	9.89923	9.90815	9.90625
36.4	13.2516	13.2313	13.2273		36.4	11.3634	11.3434	11.3413		36.4	11.0978	11.0336	11.0235			36.4	13.3054	13.3053	13.3052		36.4	12.3151	12.2799	12.2424		36.4	11.975	11.9401	11.9772			36.4	12.0138	12.0288	12.1145		36.4	10.1855	10.1544	10.2984		36.4	9.90141	9.90788	9.91653
36.5	13.2544	13.2386	13.2281		36.5	11.3742	11.3537	11.3429		36.5	11.0886	11.0418	11.0193			36.5	13.3057	13.3056	13.3053		36.5	12.3155	12.2676	12.257		36.5	11.966	11.9473	11.9832			36.5	12.0019	12.046	12.1168		36.5	10.1858	10.1473	10.3137		36.5	9.90455	9.90589	9.92135
36.6	13.2575	13.2393	13.2309		36.6	11.3827	11.3549	11.3423		36.6	11.0819	11.0432	11.0061			36.6	13.3053	13.3052	13.3053		36.6	12.3145	12.2756	12.2399		36.6	11.9828	11.9379	11.9925			36.6	12.0105	12.0472	12.112		36.6	10.1831	10.1621	10.3155		36.6	9.89091	9.92254	9.93039
36.7	13.2551	13.2393	13.2274		36.7	11.3773	11.3693	11.3411		36.7	11.0747	11.0437	11.0097			36.7	13.3056	13.3052	13.3056		36.7	12.3067	12.2804	12.2371		36.7	11.9879	11.9447	11.9973			36.7	12.0212	12.0385	12.0979		36.7	10.1849	10.1493	10.3128		36.7	9.89226	9.90358	9.936
36.8	13.2558	13.2408	13.2308		36.8	11.3755	11.358	11.3457		36.8	11.0748	11.0463	11.0032			36.8	13.3055	13.3053	13.305		36.8	12.31	12.2845	12.2396		36.8	11.9678	11.9476	11.9842			36.8	12.0258	12.0271	12.1121		36.8	10.179	10.1385	10.3207		36.8	9.8882	9.90547	9.9257
36.9	13.254	13.2364	13.2347		36.9	11.3758	11.3587	11.342		36.9	11.0818	11.052	11.0007			36.9	13.3054	13.3052	13.3055		36.9	12.3221	12.2801	12.234		36.9	11.9844	11.9525	11.9932			36.9	12.0324	12.0283	12.1023		36.9	10.1735	10.1548	10.3121		36.9	9.88892	9.8932	9.92202
37	13.2543	13.2305	13.2327		37	11.3854	11.3508	11.337		37	11.101	11.0514	11.0073			37	13.3056	13.3054	13.3054		37	12.316	12.2777	12.2231		37	11.9982	11.9469	12.0067			37	12.0438	12.0281	12.0858		37	10.1695	10.1507	10.3227		37	9.88584	9.90636	9.93593
37.1	13.2573	13.2408	13.23		37.1	11.376	11.3405	11.3343		37.1	11.0902	11.0456	11.0185			37.1	13.3056	13.3055	13.3053		37.1	12.3168	12.2672	12.2262		37.1	11.9908	11.943	11.9972			37.1	12.028	12.024	12.0888		37.1	10.1737	10.1529	10.3207		37.1	9.87481	9.8941	9.92599
37.2	13.2539	13.2374	13.2262		37.2	11.3729	11.3513	11.3287		37.2	11.1036	11.0475	11.0373			37.2	13.3057	13.3052	13.3055		37.2	12.3154	12.2798	12.2087		37.2	11.9854	11.9381	12.001			37.2	12.0195	12.0194	12.0959		37.2	10.1785	10.1652	10.3188		37.2	9.89008	9.91626	9.9199
37.3	13.2519	13.2374	13.2222		37.3	11.3713	11.3493	11.3468		37.3	11.1077	11.0422	11.0175			37.3	13.3056	13.305	13.3051		37.3	12.3185	12.2793	12.2443		37.3	11.9946	11.9316	11.9997			37.3	12.0316	12.0276	12.094		37.3	10.173	10.16	10.3058		37.3	9.89798	9.90023	9.93744
37.4	13.2586	13.2349	13.2275		37.4	11.3731	11.3564	11.3512		37.4	11.1077	11.0453	11.013			37.4	13.3056	13.3056	13.3055		37.4	12.3127	12.2821	12.2434		37.4	11.9831	11.9319	11.9932			37.4	12.0372	12.0325	12.1196		37.4	10.1849	10.1433	10.322		37.4	9.89894	9.8862	9.92693
37.5	13.257	13.238	13.2313		37.5	11.3898	11.3656	11.354		37.5	11.1063	11.0387	11.0281			37.5	13.3054	13.3055	13.3055		37.5	12.3024	12.2916	12.2433		37.5	11.9775	11.9617	11.992			37.5	12.0176	12.0378	12.1074		37.5	10.1772	10.148	10.299		37.5	9.89868	9.89439	9.90496
37.6	13.253	13.2388	13.2327		37.6	11.381	11.3596	11.3542		37.6	11.0966	11.0398	11.0274			37.6	13.3056	13.3056	13.3053		37.6	12.3009	12.2716	12.2439		37.6	11.988	11.9453	11.9743			37.6	12.0049	12.0348	12.1149		37.6	10.1848	10.1538	10.3067		37.6	9.90217	9.90951	9.9111
37.7	13.2527	13.238	13.2365		37.7	11.3946	11.3678	11.3549		37.7	11.0965	11.0447	11.0289			37.7	13.3055	13.305	13.3054		37.7	12.3072	12.274	12.2564		37.7	11.982	11.9522	12.0049			37.7	12.0012	12.0448	12.11		37.7	10.188	10.1561	10.2997		37.7	9.89549	9.90548	9.93195
37.8	13.2542	13.238	13.2263		37.8	11.3867	11.3622	11.364		37.8	11.0903	11.0483	11.0169			37.8	13.3057	13.3052	13.3053		37.8	12.3089	12.2843	12.2364		37.8	11.9986	11.9511	12.0001			37.8	12.0064	12.0392	12.0995		37.8	10.1763	10.1541	10.3063		37.8	9.89592	9.91085	9.92857
37.9	13.2556	13.2397	13.231		37.9	11.3888	11.3757	11.3592		37.9	11.0982	11.0478	11.0229			37.9	13.3056	13.3053	13.3056		37.9	12.3271	12.2958	12.267		37.9	11.9931	11.9508	12.0174			37.9	12.0273	12.0401	12.1085		37.9	10.1904	10.1487	10.3166		37.9	9.89812	9.92459	9.93316
38	13.2558	13.2399	13.2289		38	11.4001	11.3613	11.357		38	11.0801	11.0511	11.0204			38	13.3057	13.3054	13.3054		38	12.3157	12.2858	12.2483		38	11.9909	11.9638	12.0103			38	12.0268	12.0349	12.0966		38	10.196	10.1423	10.318		38	9.89263	9.91047	9.93986
38.1	13.2624	13.2372	13.2323		38.1	11.3911	11.3663	11.3609		38.1	11.1006	11.0454	11.0155			38.1	13.3054	13.3053	13.3051		38.1	12.3264	12.2774	12.2416		38.1	11.9972	11.9503	12.0083			38.1	12.0233	12.0196	12.0965		38.1	10.1847	10.1459	10.3172		38.1	9.89506	9.9229	9.94452
38.2	13.2582	13.2432	13.2288		38.2	11.3945	11.3565	11.363		38.2	11.1076	11.0607	11.0215			38.2	13.3054	13.3056	13.3052		38.2	12.3144	12.2727	12.2399		38.2	11.9955	11.9407	12.0065			38.2	12.0237	12.017	12.0847		38.2	10.17	10.1406	10.32		38.2	9.8874	9.90914	9.93752
38.3	13.2605	13.2374	13.2372		38.3	11.3948	11.3407	11.3553		38.3	11.116	11.0619	11.0267			38.3	13.3055	13.3052	13.3054		38.3	12.3196	12.2724	12.2285		38.3	12.0011	11.9417	12.0012			38.3	12.0328	12.0166	12.0887		38.3	10.1729	10.1397	10.3354		38.3	9.87676	9.91864	9.93775
38.4	13.261	13.2419	13.2378		38.4	11.3861	11.3457	11.3451		38.4	11.1084	11.0561	11.0379			38.4	13.3056	13.3054	13.3052		38.4	12.3178	12.2757	12.2365		38.4	11.9914	11.9349	12.0138			38.4	12.0423	12.0119	12.092		38.4	10.1729	10.1367	10.3226		38.4	9.88298	9.91407	9.93436
38.5	13.2607	13.2439	13.2379		38.5	11.381	11.3506	11.3481		38.5	11.1094	11.0492	11.0582			38.5	13.3056	13.3049	13.3051		38.5	12.3269	12.2762	12.2352		38.5	11.9835	11.9445	11.9902			38.5	12.0275	12.0262	12.1017		38.5	10.181	10.1502	10.3236		38.5	9.86887	9.90362	9.93638
38.6	13.254	13.2402	13.229		38.6	11.3895	11.3674	11.3415		38.6	11.109	11.0401	11.037			38.6	13.3057	13.3056	13.305		38.6	12.3286	12.2919	12.261		38.6	11.9925	11.9459	12.0013			38.6	12.0397	12.0305	12.1114		38.6	10.182	10.1484	10.3217		38.6	9.90974	9.89808	9.92621
38.7	13.259	13.2439	13.2305		38.7	11.3883	11.3614	11.3549		38.7	11.1218	11.047	11.0521			38.7	13.3055	13.3056	13.3054		38.7	12.3209	12.2963	12.2563		38.7	11.9789	11.9368	11.9909			38.7	12.0043	12.0364	12.0991		38.7	10.1879	10.1551	10.3129		38.7	9.89347	9.89788	9.92041
38.8	13.2594	13.2372	13.2302		38.8	11.3851	11.3642	11.3574		38.8	11.1051	11.0485	11.0367			38.8	13.3055	13.3055	13.3053		38.8	12.313	12.2871	12.2631		38.8	11.9896	11.9588	12.0052			38.8	12.0056	12.0257	12.1048		38.8	10.1864	10.1644	10.3214		38.8	9.89766	9.89848	9.90998
38.9	13.2589	13.2378	13.2348		38.9	11.3868	11.3784	11.3527		38.9	11.1063	11.0478	11.0455			38.9	13.3054	13.3053	13.3054		38.9	12.3238	12.2991	12.2648		38.9	12.0049	11.9486	12.0069			38.9	12.016	12.0405	12.1048		38.9	10.1869	10.1571	10.3297		38.9	9.89712	9.91458	9.92709
39	13.2632	13.2477	13.2315		39	11.3967	11.3873	11.3576		39	11.102	11.0637	11.0376			39	13.3053	13.3055	13.3054		39	12.3118	12.2777	12.2484		39	12.0121	11.9642	12.0193			39	12.017	12.0405	12.1104		39	10.1858	10.1581	10.2983		39	9.89519	9.90769	9.93221
39.1	13.2591	13.2398	13.2377		39.1	11.3869	11.3773	11.3557		39.1	11.083	11.0739	11.037			39.1	13.3055	13.3057	13.3055		39.1	12.3093	12.2769	12.2484		39.1	12.0045	11.9535	12.0121			39.1	12.0173	12.0221	12.1051		39.1	10.1765	10.1421	10.3101		39.1	9.89726	9.92143	9.93225
39.2	13.2626	13.2451	13.2405		39.2	11.4092	11.3714	11.3615		39.2	11.1026	11.0633	11.0223			39.2	13.3056	13.3056	13.3053		39.2	12.3159	12.2972	12.2493		39.2	12.0066	11.9519	12.0168			39.2	12.0069	12.0356	12.0966		39.2	10.191	10.1415	10.3107		39.2	9.88813	9.91156	9.93165
39.3	13.2553	13.2416	13.2332		39.3	11.3993	11.3794	11.3656		39.3	11.1219	11.058	11.0392			39.3	13.3055	13.3054	13.3055		39.3	12.3107	12.2855	12.2541		39.3	12.0083	11.9569	12.015			39.3	12.0154	12.0222	12.0897		39.3	10.1905	10.1497	10.3014		39.3	9.8876	9.9091	9.93085
39.4	13.2588	13.2444	13.2403		39.4	11.3991	11.3728	11.3666		39.4	11.1206	11.0733	11.0405			39.4	13.3055	13.3056	13.3056		39.4	12.3215	12.287	12.2404		39.4	12.001	11.9554	12.0169			39.4	12.0253	12.0177	12.0906		39.4	10.18	10.1464	10.3292		39.4	9.87505	9.9171	9.9403
39.5	13.261	13.2466	13.2382		39.5	11.41	11.3681	11.3492		39.5	11.1117	11.0755	11.0484			39.5	13.3055	13.3057	13.3056		39.5	12.328	12.2787	12.2519		39.5	12.0161	11.9387	12.0146			39.5	12.0173	12.0171	12.0874		39.5	10.1763	10.1484	10.3067		39.5	9.87996	9.91277	9.92462
39.6	13.2607	13.2409	13.2365		39.6	11.4127	11.3697	11.3603		39.6	11.128	11.0603	11.0551			39.6	13.3056	13.3053	13.3053		39.6	12.3271	12.276	12.2537		39.6	12.0206	11.9424	12.0145			39.6	12.0085	12.0279	12.0797		39.6	10.1739	10.1461	10.3253		39.6	9.89298	9.90542	9.93259
39.7	13.2621	13.2452	13.2341		39.7	11.3948	11.375	11.3577		39.7	11.1194	11.0699	11.0422			39.7	13.3056	13.3055	13.3055		39.7	12.3241	12.2757	12.2506		39.7	12.0154	11.9475	12.0178			39.7	12.0291	12.0292	12.0997		39.7	10.1749	10.1435	10.326		39.7	9.89924	9.89236	9.9213
39.8	13.2621	13.2475	13.2363		39.8	11.3941	11.3828	11.3622		39.8	11.1332	11.0533	11.0456			39.8	13.3056	13.3055	13.3051		39.8	12.313	12.2826	12.2575		39.8	11.9977	11.9584	11.9884			39.8	12.0183	12.0303	12.0974		39.8	10.1699	10.1534	10.314		39.8	9.89996	9.91244	9.92191
39.9	13.2595	13.2463	13.2332		39.9	11.3985	11.3912	11.3704		39.9	11.1288	11.0402	11.0569			39.9	13.3055	13.3053	13.3054		39.9	12.3183	12.2812	12.2671		39.9	11.9804	11.9534	12.0035			39.9	12.0257	12.0356	12.1232		39.9	10.1815	10.1485	10.3197		39.9	9.89402	9.90149	9.92393
40	13.265	13.2489	13.2353		40	11.4075	11.3836	11.3673		40	11.1274	11.0428	11.041			40	13.3055	13.3054	13.3055		40	12.3386	12.2899	12.2557		40	11.9926	11.9707	12.002			40	11.9981	12.0256	12.1067		40	10.1795	10.1516	10.331		40	9.90502	9.89276	9.92056
40.1	13.2606	13.2481	13.2295		40.1	11.4066	11.3899	11.3871		40.1	11.1068	11.0539	11.0424			40.1	13.3056	13.3054	13.3056		40.1	12.3225	12.3008	12.2728		40.1	11.9852	11.97	12.0122			40.1	12.0114	12.0279	12.1079		40.1	10.1893	10.1423	10.3262		40.1	9.90268	9.90051	9.9202
40.2	13.2613	13.2477	13.2359		40.2	11.4119	11.3851	11.3829		40.2	11.1121	11.0731	11.0318			40.2	13.3055	13.3055	13.3055		40.2	12.3228	12.2891	12.2676		40.2	12.0007	11.9668	12.0062			40.2	12.0102	12.0437	12.1146		40.2	10.187	10.1539	10.3195		40.2	9.90921	9.89483	9.92872
40.3	13.2632	13.2552	13.2385		40.3	11.4136	11.3805	11.3743		40.3	11.1094	11.075	11.0501			40.3	13.3056	13.3055	13.3056		40.3	12.3123	12.2999	12.2637		40.3	11.9886	11.9574	12.0298			40.3	12.0156	12.0269	12.1018		40.3	10.18	10.1565	10.3202		40.3	9.89711	9.91592	9.92937
40.4	13.2621	13.2446	13.2366		40.4	11.3954	11.3893	11.3673		40.4	11.1053	11.074	11.0408			40.4	13.3056	13.3056	13.3054		40.4	12.311	12.2987	12.2539		40.4	12.0119	11.956	12.0248			40.4	12.0198	12.0281	12.0948		40.4	10.1892	10.1597	10.3129		40.4	9.89601	9.91852	9.94078
40.5	13.2628	13.2478	13.2422		40.5	11.4168	11.3763	11.3826		40.5	11.1153	11.074	11.0469			40.5	13.3056	13.3055	13.3056		40.5	12.3191	12.2942	12.2555		40.5	12.0009	11.9561	12.0334			40.5	12.0246	12.0128	12.1112		40.5	10.1919	10.1512	10.2978		40.5	9.89203	9.90602	9.93807
40.6	13.2653	13.2498	13.239		40.6	11.4113	11.3782	11.3716		40.6	11.1169	11.0805	11.0499			40.6	13.3056	13.3056	13.3056		40.6	12.3195	12.2973	12.2443		40.6	12.0054	11.9516	12.0263			40.6	12.0234	12.027	12.0794		40.6	10.192	10.1537	10.3015		40.6	9.88343	9.9147	9.94391
40.7	13.2651	13.2461	13.2384		40.7	11.4154	11.3792	11.3691		40.7	11.1231	11.0812	11.0651			40.7	13.3056	13.3057	13.3053		40.7	12.3234	12.2769	12.2743		40.7	11.9964	11.9451	12.0122			40.7	12.0253	12.0233	12.0932		40.7	10.1816	10.1411	10.3127		40.7	9.88124	9.90656	9.92483
40.8	13.2663	13.2451	13.2402		40.8	11.4056	11.3692	11.3767		40.8	11.1265	11.0826	11.0655			40.8	13.3056	13.3055	13.3055		40.8	12.3234	12.283	12.2638		40.8	12.0271	11.95	12.0346			40.8	12.0226	12.0095	12.1016		40.8	10.1609	10.1392	10.3141		40.8	9.87419	9.91857	9.94016
40.9	13.267	13.2483	13.2401		40.9	11.4196	11.3828	11.3648		40.9	11.1341	11.0754	11.052			40.9	13.3056	13.3057	13.3056		40.9	12.3222	12.2889	12.2524		40.9	12.0246	11.9519	12.0236			40.9	12.0202	12.0201	12.0825		40.9	10.1632	10.1368	10.3294		40.9	9.88991	9.91301	9.93347
41	13.2673	13.243	13.2454		41	11.393	11.3732	11.3678		41	11.131	11.0607	11.063			41	13.3056	13.3056	13.3054		41	12.3348	12.2954	12.2527		41	12.0184	11.971	12.0088			41	12.0118	12.0249	12.1113		41	10.1774	10.1369	10.3403		41	9.89161	9.89616	9.91004
41.1	13.2625	13.2451	13.2403		41.1	11.3967	11.3874	11.376		41.1	11.1269	11.0558	11.0706			41.1	13.3056	13.3058	13.3053		41.1	12.3375	12.3026	12.2645		41.1	11.9966	11.9764	12.0104			41.1	12.0047	12.031	12.1163		41.1	10.1829	10.146	10.327		41.1	9.90508	9.89271	9.91725
41.2	13.2635	13.2494	13.24		41.2	11.4199	11.3846	11.3799		41.2	11.1347	11.0672	11.0541			41.2	13.3057	13.3056	13.3056		41.2	12.3355	12.2986	12.2729		41.2	11.9839	11.99	12.0296			41.2	12.0055	12.0386	12.089		41.2	10.1835	10.1461	10.3361		41.2	9.88948	9.89897	9.92159
41.3	13.2641	13.2427	13.2442		41.3	11.4185	11.3914	11.3842		41.3	11.1232	11.0719	11.0727			41.3	13.3055	13.3057	13.3052		41.3	12.3345	12.2999	12.2745		41.3	11.9995	11.977	12.015			41.3	12.0111	12.0346	12.1033		41.3	10.1922	10.1533	10.3448		41.3	9.89621	9.89294	9.93424
41.4	13.2662	13.2465	13.2356		41.4	11.4271	11.4011	11.3914		41.4	11.1201	11.0657	11.0642			41.4	13.3055	13.3052	13.3051		41.4	12.328	12.2971	12.2556		41.4	12.0171	11.9701	12.0248			41.4	12.021	12.0252	12.111		41.4	10.1806	10.1632	10.3335		41.4	9.891	9.90859	9.93237
41.5	13.2653	13.2517	13.2335		41.5	11.4314	11.3861	11.3983		41.5	11.118	11.0783	11.0538			41.5	13.3056	13.3058	13.3053		41.5	12.333	12.2862	12.2579		41.5	12.0101	11.9662	12.0205			41.5	12.0218	12.0112	12.1079		41.5	10.1826	10.1754	10.3227		41.5	9.90369	9.90744	9.94041
41.6	13.2641	13.252	13.2434		41.6	11.4368	11.3837	11.3937		41.6	11.1282	11.083	11.06			41.6	13.3056	13.3056	13.3054		41.6	12.3283	12.3001	12.2459		41.6	12.0384	11.9814	12.0274			41.6	12.0165	12.0347	12.1002		41.6	10.1777	10.1726	10.3232		41.6	9.90375	9.90315	9.93843
41.7	13.2664	13.2463	13.2394		41.7	11.4276	11.393	11.3797		41.7	11.1296	11.0841	11.068			41.7	13.3056	13.3056	13.3053		41.7	12.3136	12.2821	12.2501		41.7	12.0128	11.9799	12.0332			41.7	12.0313	12.0245	12.0761		41.7	10.1739	10.1566	10.3264		41.7	9.88844	9.8944	9.9318
41.8	13.2661	13.2551	13.2423		41.8	11.4284	11.3957	11.4085		41.8	11.1423	11.0901	11.0672			41.8	13.3055	13.3052	13.3053		41.8	12.3209	12.2829	12.2512		41.8	12.0268	11.9564	12.0272			41.8	12.0235	12.0165	12.0723		41.8	10.1728	10.1641	10.3137		41.8	9.88532	9.91627	9.93947
41.9	13.2626	13.2494	13.2452		41.9	11.4333	11.3619	11.3992		41.9	11.1408	11.0839	11.0752			41.9	13.3056	13.3057	13.3054		41.9	12.3254	12.2848	12.2628		41.9	11.9966	11.9635	12.0458			41.9	12.0348	12.0131	12.0703		41.9	10.1644	10.1515	10.3126		41.9	9.87627	9.90844	9.92973
42	13.2657	13.2492	13.2494		42	11.4286	11.3764	11.3841		42	11.1571	11.0795	11.0752			42	13.3055	13.3056	13.305		42	12.337	12.2861	12.2751		42	12.0242	11.9427	12.0341			42	12.0433	12.0092	12.0767		42	10.1755	10.1524	10.3195		42	9.88738	9.91078	9.93656
42.1	13.2668	13.2488	13.245		42.1	11.4358	11.3844	11.3845		42.1	11.1474	11.0764	11.0768			42.1	13.3056	13.3056	13.3055		42.1	12.3387	12.2895	12.2698		42.1	12.0217	11.9542	12.0174			42.1	12.0122	12.0171	12.098		42.1	10.1581	10.1487	10.3208		42.1	9.89221	9.90507	9.93875
42.2	13.264	13.2501	13.244		42.2	11.4176	11.3894	11.3751		42.2	11.1534	11.0811	11.0679			42.2	13.3056	13.3055	13.3051		42.2	12.3216	12.3012	12.2733		42.2	12.0166	11.9503	12.0233			42.2	12.0277	12.0155	12.0932		42.2	10.1613	10.1551	10.3125		42.2	9.88273	9.89787	9.9377
42.3	13.2653	13.2468	13.2466		42.3	11.4075	11.3983	11.3825		42.3	11.1466	11.0676	11.0784			42.3	13.3056	13.3053	13.3055		42.3	12.3385	12.3004	12.2715		42.3	12.0118	11.9676	12.0131			42.3	12.0238	12.029	12.1059		42.3	10.1661	10.1434	10.3245		42.3	9.89966	9.89749	9.92801
42.4	13.2636	13.2444	13.2428		42.4	11.4146	11.3883	11.3982		42.4	11.1425	11.0721	11.0873			42.4	13.3056	13.3055	13.3051		42.4	12.336	12.3022	12.2556		42.4	11.9987	11.9678	12.0205			42.4	12.0195	12.0162	12.116		42.4	10.1764	10.138	10.3165		42.4	9.91258	9.88927	9.92415
42.5	13.268	13.2521	13.2474		42.5	11.4131	11.3938	11.3951		42.5	11.1371	11.0862	11.0693			42.5	13.3056	13.3055	13.3055		42.5	12.3356	12.3029	12.2612		42.5	11.9903	11.9766	12.0297			42.5	12.0155	12.0359	12.1048		42.5	10.1715	10.1442	10.326		42.5	9.89812	9.89782	9.94101
42.6	13.2668	13.2502	13.2399		42.6	11.4163	11.4031	11.4004		42.6	11.1279	11.1029	11.0539			42.6	13.3055	13.3057	13.3055		42.6	12.3296	12.3026	12.2683		42.6	12.0051	11.9777	12.0315			42.6	12.0242	12.0296	12.092		42.6	10.1797	10.1479	10.3392		42.6	9.89543	9.90812	9.92752
42.7	13.2665	13.2509	13.2444		42.7	11.4342	11.4093	11.3984		42.7	11.1339	11.087	11.0589			42.7	13.3056	13.3057	13.3053		42.7	12.3389	12.2933	12.2614		42.7	11.9999	11.9698	12.0328			42.7	12.0268	12.0211	12.1124		42.7	10.186	10.1502	10.3307		42.7	9.89277	9.90059	9.94372
42.8	13.2694	13.2521	13.2466		42.8	11.4337	11.4016	11.3996		42.8	11.1397	11.0869	11.0676			42.8	13.3054	13.3056	13.3055		42.8	12.3323	12.2905	12.2476		42.8	12.0185	11.9779	12.0248			42.8	12.02	12.0273	12.098		42.8	10.1808	10.1592	10.3312		42.8	9.89429	9.90778	9.94035
42.9	13.2672	13.2557	13.2371		42.9	11.4447	11.3937	11.41		42.9	11.156	11.0853	11.0607			42.9	13.3056	13.3055	13.3053		42.9	12.3288	12.2966	12.2621		42.9	12.017	11.9684	12.0314			42.9	12.0207	12.0156	12.0881		42.9	10.1716	10.1595	10.3181		42.9	9.89373	9.9018	9.9381
43	13.2738	13.2537	13.245		43	11.436	11.4031	11.404		43	11.1511	11.0954	11.0867			43	13.3057	13.3058	13.3054		43	12.341	12.2736	12.2654		43	12.001	11.9593	12.027			43	12.022	12.0116	12.0774		43	10.1895	10.1433	10.3266		43	9.88508	9.90102	9.94619
43.1	13.2706	13.2574	13.2472		43.1	11.4433	11.388	11.4021		43.1	11.1499	11.0927	11.0756			43.1	13.3056	13.3057	13.3055		43.1	12.3277	12.2698	12.2693		43.1	12.0117	11.9319	12.0303			43.1	12.0217	12.0113	12.0841		43.1	10.1768	10.1665	10.3171		43.1	9.87661	9.90294	9.93066
43.2	13.269	13.2517	13.2493		43.2	11.4386	11.3817	11.4091		43.2	11.1581	11.0851	11.0733			43.2	13.3056	13.3057	13.3053		43.2	12.3278	12.2863	12.2739		43.2	11.9989	11.9553	12.0219			43.2	12.0223	12.0182	12.0862		43.2	10.1813	10.1531	10.3252		43.2	9.88644	9.90712	9.94109
43.3	13.2711	13.2559	13.2488		43.3	11.4463	11.4028	11.401		43.3	11.157	11.0765	11.0806			43.3	13.3056	13.3056	13.3054		43.3	12.3207	12.2847	12.2857		43.3	12.0255	11.9563	12.0224			43.3	12.0217	12.026	12.096		43.3	10.1728	10.1514	10.3177		43.3	9.87827	9.90541	9.92765
43.4	13.27	13.2549	13.2463		43.4	11.4314	11.3996	11.3906		43.4	11.1537	11.0737	11.0693			43.4	13.3056	13.3054	13.3052		43.4	12.3375	12.2888	12.2713		43.4	12.0123	11.9577	12.005			43.4	12.0265	12.0151	12.0976		43.4	10.1574	10.1604	10.3189		43.4	9.87455	9.9148	9.93855
43.5	13.2667	13.2519	13.2483		43.5	11.4445	11.3869	11.3963		43.5	11.1429	11.0607	11.0729			43.5	13.3055	13.3056	13.3053		43.5	12.3434	12.3045	12.2816		43.5	12.0046	11.9538	12.0211			43.5	12.0101	12.032	12.0998		43.5	10.1676	10.1545	10.3257		43.5	9.89196	9.90742	9.92246
43.6	13.2712	13.2571	13.2502		43.6	11.4224	11.4001	11.3973		43.6	11.1462	11.0737	11.0746			43.6	13.3057	13.3057	13.3054		43.6	12.3399	12.303	12.2761		43.6	11.9908	11.9542	12.0228			43.6	12.0066	12.0371	12.1002		43.6	10.1771	10.1368	10.3262		43.6	9.90372	9.89578	9.92649
43.7	13.2665	13.2534	13.2487		43.7	11.4279	11.4163	11.4002		43.7	11.1422	11.0845	11.0838			43.7	13.3056	13.3057	13.3054		43.7	12.3425	12.2952	12.2651		43.7	11.9924	11.966	12.0297			43.7	12.014	12.0318	12.1018		43.7	10.1713	10.1443	10.3256		43.7	9.90154	9.8876	9.91746
43.8	13.2681	13.2502	13.2445		43.8	11.4417	11.4144	11.4035		43.8	11.1365	11.084	11.0596			43.8	13.3057	13.3056	13.3053		43.8	12.3535	12.3041	12.2753		43.8	12.0044	11.9625	12.0266			43.8	12.0134	12.0261	12.0929		43.8	10.1766	10.1484	10.3281		43.8	9.89695	9.89884	9.91808
43.9	13.2734	13.2529	13.2451		43.9	11.4415	11.4019	11.3996		43.9	11.1386	11.0923	11.0534			43.9	13.3057	13.3057	13.3053		43.9	12.3344	12.2846	12.2584		43.9	12.0121	11.9671	12.0359			43.9	12.0178	12.0173	12.0991		43.9	10.1659	10.1539	10.3298		43.9	9.89776	9.89103	9.9312
44	13.2697	13.2571	13.248		44	11.4415	11.3949	11.4129		44	11.1502	11.1064	11.0761			44	13.3056	13.3056	13.3053		44	12.3512	12.295	12.2569		44	12.012	11.9527	12.0477			44	12.0099	12.0228	12.1035		44	10.1779	10.1568	10.3225		44	9.88596	9.92345	9.92987
44.1	13.2702	13.2526	13.2509		44.1	11.4486	11.4086	11.4122		44.1	11.1528	11.1034	11.0889			44.1	13.3057	13.3057	13.3054		44.1	12.3432	12.2971	12.27		44.1	12.0352	11.9514	12.0435			44.1	12.0251	12.0244	12.0943		44.1	10.1856	10.1595	10.328		44.1	9.88842	9.89806	9.93509
44.2	13.2716	13.2547	13.249		44.2	11.4459	11.406	11.4098		44.2	11.1376	11.0953	11.096			44.2	13.3055	13.3056	13.3054		44.2	12.331	12.2895	12.2718		44.2	12.0279	11.9388	12.0377			44.2	12.0226	12.0336	12.0951		44.2	10.1706	10.159	10.3241		44.2	9.87247	9.89729	9.94392
44.3	13.2717	13.2577	13.2452		44.3	11.4413	11.4069	11.3979		44.3	11.1578	11.0881	11.0889			44.3	13.3057	13.3048	13.3055		44.3	12.3376	12.2725	12.2623		44.3	12.0345	11.9362	12.0316			44.3	12.0273	12.0091	12.0806		44.3	10.1759	10.1581	10.309		44.3	9.87201	9.91377	9.93768
44.4	13.2733	13.2578	13.2486		44.4	11.4454	11.3963	11.396		44.4	11.1518	11.1004	11.088			44.4	13.3056	13.3055	13.3054		44.4	12.3289	12.2873	12.2787		44.4	12.0241	11.9516	12.0267			44.4	12.0236	12.0159	12.0875		44.4	10.1655	10.159	10.3184		44.4	9.88946	9.89871	9.94031
44.5	13.2711	13.254	13.2522		44.5	11.4516	11.3948	11.397		44.5	11.1655	11.0855	11.1029			44.5	13.3056	13.3055	13.3053		44.5	12.3323	12.3133	12.2654		44.5	12.0318	11.9652	12.0168			44.5	12.0242	12.0191	12.0896		44.5	10.1647	10.1599	10.3183		44.5	9.87565	9.90647	9.92745
44.6	13.2717	13.2554	13.2472		44.6	11.456	11.4031	11.3887		44.6	11.1538	11.0868	11.0877			44.6	13.3056	13.3057	13.3055		44.6	12.3284	12.311	12.2867		44.6	12.0321	11.9498	12.0071			44.6	12.0164	12.0176	12.0938		44.6	10.1659	10.1567	10.3081		44.6	9.89356	9.91914	9.93435
44.7	13.2676	13.2541	13.2491		44.7	11.4382	11.4104	11.3908		44.7	11.1506	11.0896	11.0915			44.7	13.3056	13.3056	13.3053		44.7	12.3389	12.3129	12.2662		44.7	12.0351	11.9684	12.0406			44.7	12.0249	12.014	12.0978		44.7	10.153	10.1528	10.3163		44.7	9.89859	9.90671	9.9255
44.8	13.2695	13.2625	13.2566		44.8	11.4308	11.4107	11.395		44.8	11.1587	11.0956	11.0857			44.8	13.3056	13.3056	13.3056		44.8	12.3272	12.3019	12.2897		44.8	12.0136	11.9647	12.0311			44.8	12.0045	12.024	12.0888		44.8	10.1839	10.1538	10.3114		44.8	9.89592	9.91871	9.9207
44.9	13.2664	13.2584	13.2493		44.9	11.4233	11.4049	11.3968		44.9	11.1395	11.0951	11.0861			44.9	13.3056	13.3055	13.3054		44.9	12.3539	12.3029	12.2684		44.9	12.0226	11.9673	12.039			44.9	12.0003	12.0405	12.1041		44.9	10.1649	10.1419	10.3039		44.9	9.9034	9.89126	9.93181
45	13.2671	13.2544	13.2531		45	11.4348	11.4142	11.3939		45	11.1454	11.1103	11.0737			45	13.3056	13.3056	13.3053		45	12.3395	12.3065	12.2668		45	12.01	11.9563	12.0415			45	12.0169	12.0421	12.0951		45	10.1892	10.1369	10.3209		45	9.90025	9.89933	9.93283
45.1	13.272	13.251	13.2501		45.1	11.4454	11.4073	11.3889		45.1	11.1572	11.1132	11.0921			45.1	13.3056	13.3056	13.3054		45.1	12.352	12.3023	12.2726		45.1	12.015	11.964	12.0426			45.1	12.0158	12.0416	12.0843		45.1	10.1817	10.1471	10.3206		45.1	9.90522	9.88997	9.9375
45.2	13.2702	13.2524	13.2553		45.2	11.4495	11.4178	11.3825		45.2	11.1455	11.1131	11.0833			45.2	13.3056	13.3056	13.3054		45.2	12.3566	12.3096	12.2612		45.2	12.0255	11.9534	12.0372			45.2	12.0234	12.0296	12.0905		45.2	10.1915	10.1524	10.3244		45.2	9.89823	9.91269	9.93492
45.3	13.2751	13.2513	13.2499		45.3	11.4445	11.4143	11.3918		45.3	11.1652	11.1006	11.1049			45.3	13.3056	13.3056	13.3054		45.3	12.3538	12.2811	12.2565		45.3	12.0272	11.9527	12.0398			45.3	12.029	12.0269	12.0874		45.3	10.1928	10.1456	10.3319		45.3	9.89626	9.9046	9.94662
45.4	13.2734	13.2562	13.2507		45.4	11.4612	11.4085	11.4112		45.4	11.1671	11.1133	11.0896			45.4	13.3056	13.3056	13.3052		45.4	12.3605	12.2714	12.2746		45.4	12.0423	11.9417	12.0468			45.4	12.0213	12.0069	12.0925		45.4	10.1745	10.1665	10.3322		45.4	9.88185	9.89716	9.937
45.5	13.27	13.259	13.255		45.5	11.461	11.4031	11.3954		45.5	11.176	11.1115	11.1022			45.5	13.3055	13.3057	13.3055		45.5	12.3476	12.2857	12.2668		45.5	12.0339	11.9504	12.0426			45.5	12.0097	12.0145	12.0796		45.5	10.1815	10.1563	10.3315		45.5	9.87616	9.91622	9.93523
45.6	13.2715	13.2579	13.2486		45.6	11.4665	11.3962	11.408		45.6	11.1734	11.1074	11.0939			45.6	13.3055	13.3054	13.3052		45.6	12.3464	12.3016	12.2761		45.6	12.0207	11.96	12.0312			45.6	12.0241	12.0226	12.0901		45.6	10.1764	10.1559	10.3257		45.6	9.88481	9.91538	9.93019
45.7	13.2765	13.2642	13.2507		45.7	11.4648	11.4001	11.391		45.7	11.1794	11.0895	11.0978			45.7	13.3056	13.3056	13.3053		45.7	12.338	12.3023	12.2747		45.7	12.0227	11.9667	12.0184			45.7	12.0099	12.0243	12.0893		45.7	10.1712	10.1492	10.3224		45.7	9.88191	9.91132	9.93636
45.8	13.274	13.2626	13.2518		45.8	11.4687	11.4063	11.3954		45.8	11.1611	11.0782	11.1073			45.8	13.3056	13.3056	13.3054		45.8	12.3469	12.3073	12.2843		45.8	12.0455	11.9697	12.0182			45.8	12.0172	12.0247	12.0972		45.8	10.1527	10.1466	10.3181		45.8	9.89333	9.90504	9.92141
45.9	13.272	13.2592	13.2489		45.9	11.4486	11.4061	11.3987		45.9	11.1731	11.0922	11.1042			45.9	13.3056	13.3056	13.3054		45.9	12.3363	12.3129	12.2547		45.9	12.0299	11.9945	12.0285			45.9	12.0065	12.0178	12.1113		45.9	10.1586	10.1602	10.3121		45.9	9.88686	9.90434	9.9207
46	13.2726	13.2534	13.2499		46	11.4595	11.4241	11.3986		46	11.1681	11.1038	11.0862			46	13.3055	13.3055	13.3055		46	12.3398	12.3046	12.2629		46	12.0474	11.9834	12.0164			46	12.0037	12.0173	12.0934		46	10.1608	10.1431	10.3192		46	9.88564	9.9018	9.91388
46.1	13.2743	13.2582	13.254		46.1	11.4536	11.417	11.4149		46.1	11.1582	11.103	11.0978			46.1	13.3054	13.3054	13.3054		46.1	12.3556	12.3085	12.2587		46.1	12.0204	11.984	12.0375			46.1	12.0096	12.0185	12.0998		46.1	10.16	10.1499	10.3103		46.1	9.8977	9.89587	9.91786
46.2	13.2699	13.2587	13.2561		46.2	11.4286	11.425	11.4224		46.2	11.1671	11.1148	11.0887			46.2	13.3055	13.3053	13.3053		46.2	12.3464	12.3053	12.262		46.2	12.0103	11.9947	12.0415			46.2	12.0029	12.0326	12.0899		46.2	10.1721	10.1489	10.3203		46.2	9.88563	9.89783	9.9279
46.3	13.2751	13.2595	13.2532		46.3	11.4537	11.4249	11.4223		46.3	11.1568	11.099	11.0876			46.3	13.3056	13.3056	13.3055		46.3	12.348	12.3069	12.2561		46.3	12.0233	11.9821	12.0456			46.3	12.0056	12.0225	12.1038		46.3	10.1758	10.1496	10.3064		46.3	9.90174	9.88573	9.92177
46.4	13.2733	13.2603	13.2542		46.4	11.455	11.4177	11.4238		46.4	11.1692	11.1121	11.0817			46.4	13.3056	13.3056	13.3055		46.4	12.3587	12.298	12.2522		46.4	12.0323	11.9875	12.0432			46.4	12.0035	12.0311	12.1164		46.4	10.1675	10.143	10.3233		46.4	9.89223	9.89699	9.94112
46.5	13.2772	13.2563	13.2508		46.5	11.455	11.4327	11.4087		46.5	11.1762	11.1055	11.0959			46.5	13.3056	13.3054	13.3052		46.5	12.3517	12.2898	12.2541		46.5	12.02	11.9596	12.0347			46.5	12.0211	12.0194	12.1006		46.5	10.1744	10.155	10.3264		46.5	9.88148	9.89754	9.941
46.6	13.2725	13.2595	13.2506		46.6	11.4614	11.4252	11.4065		46.6	11.1843	11.1299	11.104			46.6	13.3055	13.3057	13.3054		46.6	12.3623	12.3049	12.2686		46.6	12.0309	11.9723	12.0299			46.6	12.018	12.0237	12.092		46.6	10.1859	10.1513	10.3373		46.6	9.88182	9.90838	9.94051
46.7	13.2783	13.2644	13.249		46.7	11.4779	11.4286	11.4098		46.7	11.1798	11.1164	11.103			46.7	13.3056	13.3056	13.3053		46.7	12.3617	12.2921	12.2591		46.7	12.0453	11.9757	12.0408			46.7	12.0295	12.0048	12.0802		46.7	10.1796	10.1603	10.3303		46.7	9.8707	9.90153	9.94702
46.8	13.2752	13.2638	13.253		46.8	11.4759	11.4007	11.4234		46.8	11.1664	11.1049	11.1028			46.8	13.3057	13.3055	13.3055		46.8	12.3482	12.3016	12.2771		46.8	12.0445	11.9761	12.0343			46.8	12.0301	12.0157	12.0902		46.8	10.1833	10.1622	10.3098		46.8	9.887	9.90662	9.93106
46.9	13.2761	13.26	13.258		46.9	11.4511	11.4105	11.4292		46.9	11.1828	11.1094	11.0996			46.9	13.3055	13.3056	13.3055		46.9	12.3539	12.3004	12.2863		46.9	12.0476	11.9839	12.0285			46.9	12.0035	12.0101	12.0872		46.9	10.1649	10.1585	10.3224		46.9	9.88491	9.9214	9.93261
47	13.2745	13.2657	13.2497		47	11.4631	11.4196	11.4114		47	11.173	11.0945	11.097			47	13.3056	13.3054	13.3052		47	12.3551	12.3146	12.2911		47	12.0403	11.9846	12.0349			47	12.0228	12.0178	12.0924		47	10.1693	10.163	10.3192		47	9.88796	9.89874	9.92123
47.1	13.2746	13.2622	13.2596		47.1	11.4578	11.4261	11.4251		47.1	11.1803	11.1065	11.0951			47.1	13.3057	13.3056	13.3054		47.1	12.346	12.3086	12.2975		47.1	12.0445	11.9814	12.0231			47.1	12.0189	12.0277	12.0982		47.1	10.1782	10.167	10.3142		47.1	9.89684	9.90867	9.92359
47.2	13.2751	13.2639	13.2547		47.2	11.4614	11.4242	11.4168		47.2	11.1753	11.1098	11.0983			47.2	13.3055	13.3056	13.3055		47.2	12.3482	12.3134	12.2841		47.2	12.0323	11.9905	12.0411			47.2	11.9912	12.0273	12.0897		47.2	10.1627	10.1569	10.3088		47.2	9.88616	9.90942	9.9171
47.3	13.2768	13.2641	13.2523		47.3	11.4543	11.4344	11.4187		47.3	11.1623	11.1082	11.0951			47.3	13.3055	13.3053	13.3055		47.3	12.3461	12.3156	12.2808		47.3	12.0371	11.9749	12.0522			47.3	11.9895	12.0239	12.0997		47.3	10.1606	10.1687	10.3149		47.3	9.89502	9.90721	9.92696
47.4	13.2732	13.2629	13.2559		47.4	11.4568	11.4357	11.4268		47.4	11.1639	11.1291	11.0947			47.4	13.3055	13.3054	13.3055		47.4	12.3486	12.3098	12.2744		47.4	12.0185	11.9906	12.0433			47.4	11.9914	12.0261	12.0905		47.4	10.1712	10.157	10.321		47.4	9.89482	9.89834	9.93416
47.5	13.2683	13.2653	13.2555		47.5	11.4642	11.4326	11.4346		47.5	11.1646	11.1252	11.0921			47.5	13.3056	13.3056	13.3054		47.5	12.3484	12.3024	12.2643		47.5	12.0201	11.9736	12.0469			47.5	12.0129	12.0255	12.1046		47.5	10.1821	10.1474	10.311		47.5	9.90805	9.89759	9.94014
47.6	13.2768	13.2628	13.2572		47.6	11.4607	11.4263	11.42		47.6	11.1761	11.1324	11.1148			47.6	13.3055	13.3055	13.3054		47.6	12.3534	12.3019	12.2662		47.6	12.0307	11.9683	12.044			47.6	12.0035	12.0344	12.094		47.6	10.1806	10.1432	10.3289		47.6	9.89077	9.89697	9.9447
47.7	13.2742	13.2625	13.2473		47.7	11.4782	11.4355	11.4318		47.7	11.1864	11.1152	11.1077			47.7	13.3056	13.3055	13.3054		47.7	12.349	12.2823	12.2792		47.7	12.0341	11.9627	12.0399			47.7	12.0033	12.0249	12.0899		47.7	10.1832	10.1502	10.321		47.7	9.8837	9.89755	9.9319
47.8	13.2764	13.2636	13.2557		47.8	11.4579	11.4315	11.4354		47.8	11.1621	11.1233	11.1081			47.8	13.3056	13.3056	13.3054		47.8	12.358	12.293	12.288		47.8	12.0575	11.9749	12.0434			47.8	12.0074	12.0245	12.089		47.8	10.1775	10.1357	10.3287		47.8	9.87354	9.90333	9.93314
47.9	13.2747	13.2621	13.2559		47.9	11.4681	11.4397	11.442		47.9	11.1711	11.1228	11.1164			47.9	13.3056	13.3056	13.3055		47.9	12.359	12.3004	12.2726		47.9	12.0472	11.9903	12.0277			47.9	12.0121	12.0182	12.0893		47.9	10.1747	10.1546	10.3325		47.9	9.8712	9.89402	9.9349
48	13.2781	13.2596	13.2549		48	11.4624	11.4188	11.4359		48	11.1874	11.1162	11.1004			48	13.3055	13.3055	13.3054		48	12.3601	12.3144	12.2746		48	12.0559	11.9808	12.0313			48	12.0156	12.0091	12.0691		48	10.1825	10.1477	10.3252		48	9.88567	9.90205	9.93943
48.1	13.2744	13.2605	13.2576		48.1	11.4744	11.4267	11.4265		48.1	11.1896	11.1135	11.1139			48.1	13.3056	13.3056	13.3053		48.1	12.3555	12.3011	12.2831		48.1	12.0525	11.9881	12.0248			48.1	12.0113	12.0017	12.0866		48.1	10.1678	10.1513	10.3233		48.1	9.88568	9.91937	9.94374
48.2	13.2804	13.2655	13.253		48.2	11.4831	11.4341	11.4316		48.2	11.1852	11.1172	11.1083			48.2	13.3056	13.3055	13.3054		48.2	12.364	12.3106	12.2911		48.2	12.0546	12.0008	12.0374			48.2	12.0037	12.0171	12.0813		48.2	10.1795	10.1608	10.3172		48.2	9.88171	9.92103	9.92463
48.3	13.2802	13.2609	13.2605		48.3	11.4741	11.4352	11.4294		48.3	11.1588	11.1001	11.0978			48.3	13.3056	13.3057	13.3054		48.3	12.3614	12.3198	12.2884		48.3	12.0549	11.9894	12.0378			48.3	12.0057	12.0225	12.0862		48.3	10.1653	10.1565	10.3323		48.3	9.89167	9.90281	9.92824
48.4	13.277	13.2661	13.2544		48.4	11.4755	11.4455	11.4194		48.4	11.1574	11.1092	11.1044			48.4	13.3055	13.3056	13.3054		48.4	12.3597	12.3126	12.2843		48.4	12.0472	12.0039	12.0494			48.4	11.9976	12.0136	12.0962		48.4	10.1618	10.1527	10.3119		48.4	9.89451	9.90858	9.90971
48.5	13.2794	13.2628	13.2572		48.5	11.4706	11.4399	11.414		48.5	11.1765	11.113	11.1065			48.5	13.3054	13.3056	13.3051		48.5	12.3689	12.3082	12.2839		48.5	12.0418	11.9968	12.0517			48.5	12.0141	12.026	12.1045		48.5	10.1666	10.1528	10.2989		48.5	9.89659	9.90489	9.92578
48.6	13.2765	13.2633	13.2538		48.6	11.4642	11.4514	11.4349		48.6	11.1866	11.1204	11.1037			48.6	13.3054	13.3056	13.3054		48.6	12.361	12.3182	12.2514		48.6	12.0266	11.9913	12.0411			48.6	12.0052	12.0317	12.0856		48.6	10.163	10.1526	10.3164		48.6	9.90223	9.9088	9.91965
48.7	13.2759	13.2671	13.2565		48.7	11.4734	11.4401	11.4346		48.7	11.1816	11.1237	11.1152			48.7	13.3055	13.3053	13.3054		48.7	12.3679	12.3074	12.2583		48.7	12.0262	11.9839	12.042			48.7	12.0086	12.0409	12.1066		48.7	10.1764	10.1603	10.3022		48.7	9.89384	9.90894	9.93315
48.8	13.2774	13.2659	13.257		48.8	11.4716	11.4538	11.4488		48.8	11.1762	11.1263	11.1257			48.8	13.3055	13.3056	13.3054		48.8	12.3588	12.3073	12.2657		48.8	12.0227	11.9691	12.0395			48.8	12.0013	12.0282	12.0885		48.8	10.1775	10.1484	10.3076		48.8	9.88505	9.89326	9.92891
48.9	13.2801	13.2665	13.2589		48.9	11.4696	11.4429	11.4445		48.9	11.1862	11.1394	11.1314			48.9	13.3056	13.3056	13.3055		48.9	12.3525	12.2796	12.2806		48.9	12.0272	11.976	12.0436			48.9	12.0168	12.0313	12.0909		48.9	10.1749	10.1381	10.3174		48.9	9.87669	9.89001	9.92978
49	13.2796	13.2631	13.2631		49	11.4909	11.4523	11.4447		49	11.1773	11.1492	11.1288			49	13.3056	13.3055	13.3054		49	12.3834	12.3062	12.2808		49	12.0361	11.9669	12.0505			49	12.0237	12.021	12.0993		49	10.1851	10.1445	10.3105		49	9.88449	9.87694	9.93128
49.1	13.2769	13.2648	13.2628		49.1	11.4838	11.4475	11.4659		49.1	11.1874	11.128	11.1129			49.1	13.3056	13.3057	13.3054		49.1	12.38	12.3073	12.2819		49.1	12.0501	11.9842	12.0358			49.1	12.0284	12.0259	12.0838		49.1	10.1778	10.1469	10.3245		49.1	9.87571	9.9055	9.94565
49.2	13.2821	13.2637	13.2581		49.2	11.4793	11.434	11.4393		49.2	11.1926	11.1215	11.1179			49.2	13.3056	13.3056	13.3054		49.2	12.3678	12.3166	12.2878		49.2	12.04	11.9876	12.0372			49.2	12.0239	12.0116	12.0776		49.2	10.1646	10.1491	10.3306		49.2	9.87613	9.89856	9.93836
49.3	13.2759	13.2652	13.2649		49.3	11.494	11.4313	11.456		49.3	11.1892	11.1337	11.1304			49.3	13.3056	13.3054	13.3054		49.3	12.3613	12.3112	12.2792		49.3	12.0613	11.9853	12.0331			49.3	12.0097	12.0409	12.067		49.3	10.1726	10.1421	10.3372		49.3	9.88282	9.89362	9.93845
49.4	13.2821	13.267	13.258		49.4	11.488	11.4297	11.4457		49.4	11.1973	11.1093	11.1134			49.4	13.3056	13.3057	13.3055		49.4	12.3694	12.3195	12.2936		49.4	12.0423	11.9825	12.0409			49.4	12.0085	12.0208	12.0705		49.4	10.1706	10.1653	10.3275		49.4	9.89142	9.9156	9.93735
49.5	13.2777	13.2657	13.2611		49.5	11.4877	11.431	11.4506		49.5	11.1853	11.1213	11.117			49.5	13.3056	13.3056	13.3054		49.5	12.3909	12.3095	12.272		49.5	12.0512	11.9977	12.0301			49.5	12.0045	12.0176	12.0913		49.5	10.179	10.16	10.3226		49.5	9.89694	9.90892	9.92232
49.6	13.2777	13.2615	13.2598		49.6	11.492	11.4397	11.4296		49.6	11.1831	11.115	11.1087			49.6	13.3056	13.3055	13.3055		49.6	12.3651	12.3197	12.2666		49.6	12.0517	11.9897	12.0381			49.6	11.9957	12.0141	12.0858		49.6	10.1581	10.1568	10.3311		49.6	9.89823	9.89284	9.91041
49.7	13.2791	13.2706	13.252		49.7	11.4882	11.4512	11.4288		49.7	11.1834	11.1232	11.1152			49.7	13.3054	13.3056	13.3054		49.7	12.3741	12.3266	12.2714		49.7	12.0481	11.9902	12.0457			49.7	12.0032	12.0154	12.084		49.7	10.1526	10.1488	10.329		49.7	9.90213	9.90644	9.92017
49.8	13.28	13.2727	13.2598		49.8	11.4838	11.4481	11.4387		49.8	11.1901	11.1418	11.119			49.8	13.3055	13.3056	13.3055		49.8	12.365	12.2964	12.2596		49.8	12.0431	11.9839	12.0594			49.8	12.0131	12.0392	12.0802		49.8	10.1649	10.1528	10.3271		49.8	9.88874	9.91353	9.9265
49.9	13.2784	13.2666	13.2591		49.9	11.4728	11.4591	11.4478		49.9	11.196	11.1394	11.1209			49.9	13.3055	13.3055	13.3055		49.9	12.3697	12.3077	12.2747		49.9	12.0571	11.9872	12.0618			49.9	11.9983	12.0292	12.0744		49.9	10.1684	10.1582	10.322		49.9	9.89726	9.89105	9.93521
50	13.2764	13.2696	13.2625		50	11.4824	11.4549	11.4416		50	11.1969	11.1221	11.137			50	13.3055	13.3056	13.3054		50	12.3668	12.285	12.2786		50	12.0282	11.9851	12.0437			50	12.0102	12.017	12.0964		50	10.1607	10.1626	10.3086		50	9.89573	9.90227	9.94019
50.1	13.2801	13.2696	13.2607		50.1	11.479	11.4645	11.4471		50.1	11.2077	11.1378	11.1352			50.1	13.3056	13.3053	13.3053		50.1	12.3564	12.2938	12.2734		50.1	12.0278	11.9754	12.0547			50.1	12.013	12.0284	12.0895		50.1	10.1617	10.1603	10.3174		50.1	9.88415	9.91681	9.93395
50.2	13.284	13.2701	13.2579		50.2	11.4747	11.4408	11.4662		50.2	11.1951	11.1268	11.1301			50.2	13.3055	13.3056	13.3052		50.2	12.3583	12.3137	12.2833		50.2	12.0474	11.9902	12.0496			50.2	12.0199	12.0318	12.0941		50.2	10.1679	10.1515	10.3246		50.2	9.88756	9.89528	9.93598
50.3	13.2784	13.2682	13.2556		50.3	11.4878	11.4485	11.4569		50.3	11.1949	11.1376	11.1187			50.3	13.3056	13.3055	13.3054		50.3	12.3665	12.3174	12.2747		50.3	12.0307	11.9883	12.0318			50.3	12.0101	12.0103	12.0858		50.3	10.1742	10.1536	10.3163		50.3	9.88037	9.89116	9.93211
50.4	13.2818	13.2685	13.2634		50.4	11.5011	11.4544	11.4474		50.4	11.2091	11.1391	11.126			50.4	13.3056	13.3053	13.3054		50.4	12.3637	12.3168	12.2693		50.4	12.0305	11.9846	12.0345			50.4	12.0173	11.9986	12.0766		50.4	10.1759	10.1377	10.3113		50.4	9.88981	9.89647	9.92794
50.5	13.2792	13.2673	13.2583		50.5	11.4943	11.4648	11.4573		50.5	11.1933	11.1376	11.1392			50.5	13.3055	13.3055	13.3054		50.5	12.3571	12.3133	12.2833		50.5	12.0316	11.995	12.039			50.5	11.9992	12.0121	12.081		50.5	10.179	10.1442	10.322		50.5	9.89295	9.90985	9.92477
50.6	13.2782	13.2703	13.2565		50.6	11.4873	11.4468	11.4539		50.6	11.2046	11.1236	11.1282			50.6	13.3056	13.3056	13.3054		50.6	12.3759	12.3402	12.278		50.6	12.0482	11.9976	12.0381			50.6	12.0158	12.0029	12.0778		50.6	10.1669	10.1562	10.3355		50.6	9.90215	9.89124	9.93594
50.7	13.2822	13.2677	13.2631		50.7	11.4884	11.4375	11.4522		50.7	11.1823	11.1242	11.1214			50.7	13.3055	13.3057	13.3054		50.7	12.3668	12.3241	12.2704		50.7	12.0464	11.9978	12.0397			50.7	12.0139	12.0202	12.0709		50.7	10.1724	10.141	10.3211		50.7	9.90149	9.89273	9.92134
50.8	13.2805	13.2693	13.2617		50.8	11.4791	11.4538	11.4435		50.8	11.1863	11.1304	11.1142			50.8	13.3056	13.3054	13.3054		50.8	12.3639	12.3185	12.2651		50.8	12.0379	11.99	12.0435			50.8	12.0177	12.0201	12.0795		50.8	10.1618	10.1633	10.3239		50.8	9.89649	9.90702	9.91034
50.9	13.2809	13.2658	13.2644		50.9	11.4862	11.4642	11.4505		50.9	11.1781	11.1307	11.115			50.9	13.3056	13.3057	13.3053		50.9	12.3735	12.3229	12.2672		50.9	12.0533	11.99	12.0518			50.9	12.0015	12.0233	12.1008		50.9	10.1643	10.1552	10.3229		50.9	9.89549	9.91377	9.92137
51	13.2788	13.2715	13.2587		51	11.5009	11.4599	11.4536		51	11.2101	11.1353	11.1214			51	13.3056	13.3056	13.3052		51	12.3633	12.3043	12.2664		51	12.0369	11.987	12.0545			51	12.0076	12.0255	12.0953		51	10.1535	10.1369	10.3128		51	9.90241	9.91385	9.93212
51.1	13.2791	13.271	13.2584		51.1	11.494	11.4571	11.4525		51.1	11.2062	11.1384	11.1305			51.1	13.3055	13.3057	13.3055		51.1	12.3565	12.3033	12.2746		51.1	12.0478	11.9948	12.0538			51.1	12.0062	12.0224	12.0791		51.1	10.169	10.162	10.3226		51.1	9.89236	9.9136	9.92447
51.2	13.2776	13.2689	13.2662		51.2	11.4904	11.4678	11.4542		51.2	11.2144	11.1442	11.1254			51.2	13.3056	13.3056	13.3055		51.2	12.3433	12.2979	12.2915		51.2	12.0352	11.9823	12.0547			51.2	12.0099	12.0193	12.0987		51.2	10.1769	10.1366	10.3233		51.2	9.89469	9.91875	9.94122
51.3	13.2815	13.2689	13.2594		51.3	11.4924	11.4674	11.4631		51.3	11.1977	11.1429	11.131			51.3	13.3056	13.3056	13.3055		51.3	12.3457	12.3055	12.285		51.3	12.0239	11.9762	12.0624			51.3	12.0032	12.0392	12.0923		51.3	10.174	10.1607	10.3238		51.3	9.88866	9.90537	9.93832
51.4	13.2825	13.2705	13.2619		51.4	11.4792	11.4741	11.4639		51.4	11.2033	11.1501	11.1382			51.4	13.3056	13.3056	13.3054		51.4	12.3492	12.316	12.279		51.4	12.0211	11.9833	12.055			51.4	12.0213	12.0287	12.0862		51.4	10.1818	10.1548	10.3077		51.4	9.87486	9.90839	9.9352
51.5	13.2833	13.2732	13.2641		51.5	11.4987	11.4703	11.4603		51.5	11.2121	11.1504	11.1353			51.5	13.3055	13.3055	13.3054		51.5	12.347	12.3089	12.2761		51.5	12.0373	12.0051	12.0436			51.5	12.0118	12.0246	12.087		51.5	10.1748	10.1554	10.2975		51.5	9.88164	9.90247	9.9371
51.6	13.282	13.2714	13.2582		51.6	11.511	11.4528	11.4525		51.6	11.2192	11.1455	11.1292			51.6	13.3055	13.3055	13.3054		51.6	12.3538	12.2992	12.2895		51.6	12.0503	12.0091	12.0399			51.6	12.014	12.026	12.0877		51.6	10.1839	10.1505	10.3179		51.6	9.90563	9.90681	9.93589
51.7	13.2845	13.2743	13.26		51.7	11.5046	11.4662	11.465		51.7	11.2111	11.1494	11.1411			51.7	13.3055	13.3056	13.3055		51.7	12.354	12.3211	12.2875		51.7	12.0339	12.0012	12.0328			51.7	12.0264	12.0109	12.0774		51.7	10.1748	10.1497	10.3297		51.7	9.8951	9.89661	9.91692
51.8	13.2819	13.2703	13.2669		51.8	11.5119	11.4462	11.4475		51.8	11.2052	11.1431	11.1459			51.8	13.3055	13.3056	13.3054		51.8	12.3531	12.3207	12.283		51.8	12.0596	12.0083	12.0537			51.8	12.0174	12.0061	12.0809		51.8	10.1625	10.1432	10.3278		51.8	9.89417	9.89423	9.92491
51.9	13.2844	13.2695	13.2678		51.9	11.4931	11.4548	11.4529		51.9	11.1891	11.1365	11.1321			51.9	13.3055	13.3056	13.3054		51.9	12.3681	12.3155	12.2771		51.9	12.0542	12.0074	12.0568			51.9	12.0113	11.9987	12.0815		51.9	10.1532	10.1395	10.3079		51.9	9.89113	9.89706	9.9191
52	13.2782	13.2716	13.263		52	11.5114	11.4606	11.4495		52	11.2056	11.1316	11.1275			52	13.3054	13.3056	13.3055		52	12.3747	12.3162	12.2716		52	12.0456	12.001	12.0554			52	12.0146	12.021	12.063		52	10.1626	10.1392	10.3292		52	9.8981	9.88777	9.92218
52.1	13.2808	13.2646	13.263		52.1	11.4998	11.4514	11.4509		52.1	11.1995	11.1265	11.1358			52.1	13.3056	13.3057	13.3055		52.1	12.3733	12.3121	12.2631		52.1	12.0533	11.9866	12.0637			52.1	11.9886	12.0337	12.0817		52.1	10.1577	10.1591	10.3169		52.1	9.91149	9.89619	9.91338
52.2	13.2836	13.2688	13.2653		52.2	11.5109	11.4623	11.4375		52.2	11.2071	11.1426	11.1411			52.2	13.3056	13.3056	13.3054		52.2	12.3671	12.3069	12.2682		52.2	12.047	11.9909	12.0492			52.2	12.0072	12.0255	12.0851		52.2	10.1678	10.143	10.3286		52.2	9.88914	9.89909	9.91323
52.3	13.2847	13.2681	13.2637		52.3	11.5132	11.4628	11.4548		52.3	11.2159	11.1447	11.1364			52.3	13.3056	13.3057	13.3055		52.3	12.3803	12.3062	12.2796		52.3	12.0553	11.9879	12.0434			52.3	11.9859	12.0324	12.0923		52.3	10.1756	10.1508	10.3225		52.3	9.90184	9.8974	9.9155
52.4	13.2811	13.2716	13.2632		52.4	11.4984	11.4647	11.4537		52.4	11.2085	11.1567	11.1446			52.4	13.3056	13.3056	13.3054		52.4	12.365	12.3096	12.2696		52.4	12.0383	11.9775	12.0609			52.4	12.0153	12.0414	12.0855		52.4	10.1734	10.1509	10.3219		52.4	9.89639	9.90597	9.92717
52.5	13.2807	13.2674	13.2632		52.5	11.5	11.4755	11.4645		52.5	11.2056	11.1526	11.1501			52.5	13.3055	13.3057	13.3056		52.5	12.3719	12.3165	12.2966		52.5	12.0326	11.9764	12.0516			52.5	12.0072	12.0346	12.0849		52.5	10.1754	10.1459	10.326		52.5	9.88414	9.90912	9.92317
52.6	13.2825	13.2697	13.2636		52.6	11.5019	11.4759	11.4619		52.6	11.2272	11.1556	11.1409			52.6	13.3056	13.3051	13.3054		52.6	12.3827	12.3175	12.2921		52.6	12.0161	11.9924	12.048			52.6	12.0055	12.0344	12.0953		52.6	10.185	10.1607	10.317		52.6	9.88237	9.9085	9.93078
52.7	13.2821	13.2695	13.263		52.7	11.5044	11.4704	11.4684		52.7	11.2184	11.1561	11.1484			52.7	13.3054	13.3056	13.3055		52.7	12.369	12.3258	12.2862		52.7	12.0319	11.996	12.0389			52.7	12.0088	12.0307	12.0826		52.7	10.1769	10.1461	10.3057		52.7	9.88495	9.91768	9.9258
52.8	13.282	13.2722	13.2668		52.8	11.5085	11.47	11.4826		52.8	11.2118	11.1503	11.1463			52.8	13.3056	13.3056	13.3054		52.8	12.3533	12.321	12.3061		52.8	12.0403	11.9958	12.0363			52.8	12.0067	12.0259	12.0737		52.8	10.1868	10.1333	10.3187		52.8	9.88017	9.90767	9.92437
52.9	13.2859	13.2736	13.2651		52.9	11.5116	11.4751	11.4694		52.9	11.2083	11.149	11.1342			52.9	13.3056	13.3056	13.3054		52.9	12.3694	12.342	12.2812		52.9	12.0621	12.0006	12.0301			52.9	11.9846	12.0164	12.0754		52.9	10.1736	10.1539	10.3042		52.9	9.89619	9.90508	9.92272
53	13.2822	13.2742	13.2675		53	11.5043	11.4775	11.4823		53	11.2202	11.1616	11.1403			53	13.3056	13.3057	13.3055		53	12.3691	12.3218	12.2902		53	12.0532	12.0037	12.0487			53	12.0134	11.9982	12.0733		53	10.1701	10.1423	10.3347		53	9.90115	9.90212	9.93025
53.1	13.2805	13.272	13.2686		53.1	11.5189	11.4686	11.4766		53.1	11.1962	11.1406	11.1378			53.1	13.3056	13.3057	13.3055		53.1	12.3659	12.3275	12.2851		53.1	12.0613	12.0009	12.0571			53.1	12.0028	12.0155	12.0677		53.1	10.1647	10.126	10.3277		53.1	9.90214	9.89833	9.91633
53.2	13.2851	13.2725	13.2657		53.2	11.5201	11.4583	11.471		53.2	11.196	11.1534	11.1278			53.2	13.3056	13.3057	13.3055		53.2	12.3875	12.3241	12.2863		53.2	12.0534	12.0044	12.0613			53.2	11.9994	12.016	12.0676		53.2	10.1583	10.1299	10.3305		53.2	9.89247	9.88177	9.91005
53.3	13.2851	13.2733	13.2696		53.3	11.5179	11.4748	11.4684		53.3	11.205	11.1371	11.128			53.3	13.3056	13.3057	13.3056		53.3	12.3764	12.3227	12.2775		53.3	12.0479	11.9884	12.0722			53.3	12.0009	12.0284	12.0705		53.3	10.1607	10.1377	10.3348		53.3	9.89671	9.89734	9.8924
53.4	13.2851	13.2692	13.2644		53.4	11.5104	11.4775	11.4574		53.4	11.2217	11.1553	11.1313			53.4	13.3056	13.3057	13.3055		53.4	12.3755	12.3191	12.2971		53.4	12.0661	11.991	12.0532			53.4	11.9913	12.0366	12.086		53.4	10.1653	10.1536	10.3255		53.4	9.9064	9.91279	9.91337
53.5	13.2861	13.2649	13.2653		53.5	11.526	11.4758	11.4608		53.5	11.2102	11.1467	11.1357			53.5	13.3055	13.3057	13.3054		53.5	12.3924	12.3098	12.2877		53.5	12.0466	11.9806	12.0576			53.5	12	12.0386	12.0872		53.5	10.1739	10.1445	10.3321		53.5	9.89697	9.90394	9.90428
53.6	13.2802	13.2719	13.271		53.6	11.5105	11.4738	11.4612		53.6	11.2279	11.1375	11.1377			53.6	13.3056	13.3057	13.3055		53.6	12.3861	12.3144	12.2796		53.6	12.0546	11.9897	12.0666			53.6	12.0054	12.0305	12.0912		53.6	10.1809	10.1563	10.3181		53.6	9.90115	9.90857	9.91469
53.7	13.2805	13.2729	13.2682		53.7	11.5063	11.4776	11.4684		53.7	11.2247	11.1541	11.1388			53.7	13.3056	13.3056	13.3055		53.7	12.3886	12.3199	12.307		53.7	12.0537	11.9893	12.0644			53.7	12.0132	12.026	12.09		53.7	10.1751	10.1448	10.3231		53.7	9.87967	9.91043	9.92185
53.8	13.2854	13.2716	13.2667		53.8	11.5018	11.4891	11.4669		53.8	11.2191	11.1614	11.1476			53.8	13.3055	13.3056	13.3055		53.8	12.3816	12.319	12.297		53.8	12.0456	11.9979	12.0426			53.8	12.012	12.031	12.0911		53.8	10.1744	10.1421	10.3222		53.8	9.89266	9.90455	9.93083
53.9	13.2862	13.2731	13.2683		53.9	11.5067	11.4844	11.4748		53.9	11.227	11.1635	11.1477			53.9	13.3056	13.3056	13.3055		53.9	12.3749	12.3294	12.3027		53.9	12.0311	11.9884	12.0409			53.9	12.011	12.0212	12.0909		53.9	10.1774	10.1455	10.3109		53.9	9.88036	9.90433	9.93591
54	13.2873	13.2694	13.2655		54	11.5028	11.481	11.4709		54	11.2207	11.1641	11.141			54	13.3056	13.3057	13.3055		54	12.361	12.3318	12.3053		54	12.0302	12.0021	12.0503			54	12.0119	12.0343	12.0964		54	10.1797	10.1566	10.3089		54	9.88988	9.91681	9.92347
54.1	13.2822	13.2742	13.2644		54.1	11.5189	11.4702	11.4967		54.1	11.2131	11.1535	11.1464			54.1	13.3056	13.3056	13.3055		54.1	12.3773	12.3336	12.2974		54.1	12.0468	12.0061	12.0334			54.1	12.0129	12.022	12.0918		54.1	10.1742	10.1404	10.3115		54.1	9.88908	9.91863	9.92646
54.2	13.2843	13.2685	13.2671		54.2	11.519	11.4871	11.4781		54.2	11.2213	11.1466	11.1338			54.2	13.3057	13.3056	13.3056		54.2	12.3732	12.3277	12.3067		54.2	12.0485	12.0067	12.0473			54.2	12.0035	12.0271	12.0838		54.2	10.1742	10.1417	10.323		54.2	9.89394	9.90266	9.93098
54.3	13.2833	13.272	13.2647		54.3	11.5148	11.4815	11.484		54.3	11.215	11.1553	11.1388			54.3	13.3056	13.3057	13.3053		54.3	12.3663	12.3168	12.2929		54.3	12.0424	11.9931	12.0501			54.3	12.0026	12.0125	12.08		54.3	10.1457	10.1367	10.3123		54.3	9.89267	9.91041	9.93666
54.4	13.283	13.2744	13.271		54.4	11.5245	11.4715	11.4831		54.4	11.2221	11.1494	11.1328			54.4	13.3056	13.3057	13.3055		54.4	12.3825	12.3223	12.2906		54.4	12.0563	12.0034	12.0482			54.4	12.0019	12.0204	12.0748		54.4	10.1586	10.1288	10.313		54.4	9.90267	9.90817	9.91089
54.5	13.2812	13.2737	13.268		54.5	11.513	11.4775	11.4795		54.5	11.2083	11.1389	11.1391			54.5	13.3056	13.3057	13.3055		54.5	12.3731	12.3268	12.2767		54.5	12.0539	12.0087	12.0462			54.5	11.9915	12.036	12.071		54.5	10.1543	10.1331	10.3183		54.5	9.90042	9.90434	9.90717
54.6	13.2852	13.2699	13.2668		54.6	11.5204	11.4642	11.4788		54.6	11.2152	11.1434	11.1435			54.6	13.3056	13.3055	13.3054		54.6	12.3839	12.325	12.2994		54.6	12.0549	12.0015	12.0458			54.6	11.9906	12.0282	12.0841		54.6	10.1719	10.1514	10.3236		54.6	9.88851	9.89992	9.91105
54.7	13.2835	13.2725	13.2689		54.7	11.5165	11.4798	11.476		54.7	11.2205	11.1498	11.1544			54.7	13.3056	13.3055	13.3054		54.7	12.3853	12.3118	12.2896		54.7	12.0382	11.9953	12.0673			54.7	11.9844	12.0276	12.0929		54.7	10.1631	10.1396	10.3255		54.7	9.89258	9.89702	9.93956
54.8	13.2856	13.2737	13.2673		54.8	11.5118	11.4825	11.4772		54.8	11.2168	11.1572	11.1434			54.8	13.3056	13.3057	13.3054		54.8	12.3723	12.3218	12.2988		54.8	12.0421	12.0029	12.0504			54.8	12.0001	12.0359	12.0918		54.8	10.169	10.1486	10.3249		54.8	9.89057	9.89927	9.92477
54.9	13.2839	13.2724	13.2674		54.9	11.5256	11.4885	11.4691		54.9	11.2151	11.1561	11.162			54.9	13.3056	13.3057	13.3053		54.9	12.3932	12.3308	12.307		54.9	12.0626	12.0029	12.0629			54.9	11.9996	12.0244	12.0878		54.9	10.1783	10.1381	10.3273		54.9	9.8886	9.91019	9.92663
55	13.2858	13.2697	13.268		55	11.5088	11.4935	11.4829		55	11.2239	11.1654	11.158			55	13.3056	13.3057	13.3055		55	12.3863	12.3356	12.2904		55	12.0499	11.9997	12.0478			55	12.0052	12.0346	12.0782		55	10.1587	10.1594	10.3241		55	9.87408	9.91254	9.93756
55.1	13.2841	13.276	13.2654		55.1	11.5103	11.4961	11.4863		55.1	11.2352	11.1589	11.1527			55.1	13.3056	13.3056	13.3055		55.1	12.3801	12.3418	12.2979		55.1	12.0573	12.016	12.0537			55.1	11.9993	12.0187	12.0915		55.1	10.177	10.1538	10.3209		55.1	9.88059	9.91029	9.9252
55.2	13.2879	13.2729	13.2621		55.2	11.5136	11.492	11.4978		55.2	11.2243	11.1566	11.1425			55.2	13.3056	13.3057	13.3055		55.2	12.3667	12.3454	12.3096		55.2	12.0234	12.0225	12.0383			55.2	12.0147	12.0189	12.0847		55.2	10.1677	10.1416	10.3071		55.2	9.884	9.90559	9.93892
55.3	13.2841	13.2746	13.2681		55.3	11.5211	11.4933	11.4729		55.3	11.2309	11.1692	11.1476			55.3	13.3056	13.3056	13.3055		55.3	12.3771	12.3263	12.2973		55.3	12.0227	12.0113	12.042			55.3	12.0032	12.0142	12.0884		55.3	10.1762	10.1409	10.3162		55.3	9.88521	9.90135	9.92555
55.4	13.2851	13.2723	13.2686		55.4	11.5137	11.4961	11.4891		55.4	11.2173	11.1568	11.137			55.4	13.3056	13.3056	13.3055		55.4	12.3825	12.3174	12.299		55.4	12.0511	12.0289	12.051			55.4	12.0163	12.0142	12.0868		55.4	10.1574	10.1443	10.3124		55.4	9.888	9.91004	9.91933
55.5	13.2868	13.2731	13.2662		55.5	11.5165	11.4826	11.4857		55.5	11.2207	11.1655	11.1379			55.5	13.3056	13.3057	13.3055		55.5	12.3715	12.337	12.28		55.5	12.0454	12.0354	12.0591			55.5	12.0019	12.0028	12.0785		55.5	10.1556	10.1427	10.3186		55.5	9.90069	9.90477	9.93224
55.6	13.2869	13.2767	13.273		55.6	11.5264	11.4939	11.4876		55.6	11.2149	11.1668	11.1342			55.6	13.3056	13.3056	13.3055		55.6	12.3711	12.3139	12.2877		55.6	12.0656	12.0131	12.0629			55.6	12.0003	12.0067	12.0825		55.6	10.1515	10.1347	10.3157		55.6	9.89777	9.90846	9.93032
55.7	13.2839	13.2747	13.2727		55.7	11.5248	11.4884	11.489		55.7	11.2217	11.1511	11.1294			55.7	13.3056	13.3057	13.3055		55.7	12.3722	12.3088	12.2923		55.7	12.0705	12.0219	12.0713			55.7	11.9891	12.0048	12.0795		55.7	10.161	10.1329	10.3229		55.7	9.88972	9.90712	9.90069
55.8	13.2861	13.2767	13.2726		55.8	11.5337	11.4791	11.484		55.8	11.2387	11.1412	11.154			55.8	13.3056	13.3057	13.3056		55.8	12.384	12.3173	12.2914		55.8	12.0632	11.9976	12.0565			55.8	11.9889	12.0175	12.0815		55.8	10.1582	10.135	10.3208		55.8	9.8911	9.88852	9.91938
55.9	13.2902	13.2779	13.27		55.9	11.531	11.4835	11.4691		55.9	11.2206	11.145	11.1485			55.9	13.3055	13.3057	13.3054		55.9	12.3957	12.3144	12.3072		55.9	12.0665	12.0001	12.0593			55.9	12.0008	12.0173	12.0813		55.9	10.1687	10.1299	10.3273		55.9	9.90119	9.89339	9.91504
56	13.2865	13.2711	13.269		56	11.5248	11.4872	11.4935		56	11.248	11.1591	11.1637			56	13.3056	13.3057	13.3055		56	12.4004	12.3315	12.3033		56	12.0677	12.0014	12.0766			56	12.0071	12.0093	12.0816		56	10.1724	10.1555	10.3169		56	9.89558	9.88441	9.93392
56.1	13.2863	13.2759	13.2691		56.1	11.5221	11.4926	11.4836		56.1	11.2348	11.1591	11.1691			56.1	13.3056	13.3057	13.3054		56.1	12.3944	12.3184	12.2966		56.1	12.0648	11.9944	12.0724			56.1	12.0187	12.0341	12.1013		56.1	10.1806	10.1564	10.3206		56.1	9.88271	9.89501	9.93642
56.2	13.2909	13.2743	13.2655		56.2	11.5158	11.4879	11.4805		56.2	11.234	11.1657	11.1709			56.2	13.3056	13.3057	13.3055		56.2	12.3914	12.3332	12.3015		56.2	12.0536	12.0128	12.0585			56.2	12.0066	12.0245	12.0925		56.2	10.1766	10.1568	10.3308		56.2	9.88005	9.90791	9.93343
56.3	13.29	13.2738	13.2686		56.3	11.5266	11.4886	11.4898		56.3	11.2396	11.1742	11.1709			56.3	13.3056	13.3056	13.3054		56.3	12.3716	12.3328	12.3114		56.3	12.0383	12.0213	12.0536			56.3	12.0088	12.0093	12.0984		56.3	10.1685	10.1454	10.3222		56.3	9.8794	9.90075	9.93148
56.4	13.2884	13.2791	13.2661		56.4	11.5169	11.4961	11.5006		56.4	11.2339	11.1733	11.1479			56.4	13.3056	13.3056	13.3056		56.4	12.3872	12.3402	12.3015		56.4	12.0291	12.0175	12.0505			56.4	12.0164	12.0073	12.0901		56.4	10.1745	10.1517	10.3189		56.4	9.89143	9.90223	9.93664
56.5	13.2847	13.2779	13.2696		56.5	11.5164	11.5001	11.5022		56.5	11.2331	11.1605	11.1512			56.5	13.3056	13.3056	13.3056		56.5	12.3783	12.3392	12.2887		56.5	12.0343	12.0212	12.0571			56.5	12.0158	12.0183	12.1041		56.5	10.1656	10.1441	10.3214		56.5	9.89567	9.91152	9.93658
56.6	13.2886	13.2727	13.2719		56.6	11.5196	11.5098	11.4886		56.6	11.2233	11.1784	11.1493			56.6	13.3056	13.3056	13.3054		56.6	12.3687	12.3252	12.3036		56.6	12.0437	12.0184	12.0609			56.6	11.9942	12.0172	12.0837		56.6	10.1513	10.1472	10.3131		56.6	9.8816	9.92171	9.92583
56.7	13.2866	13.2765	13.2753		56.7	11.5275	11.4899	11.4906		56.7	11.2245	11.1646	11.1332			56.7	13.3056	13.3056	13.3054		56.7	12.3744	12.3378	12.2925		56.7	12.0435	12.0253	12.0516			56.7	12.0079	11.996	12.0946		56.7	10.1638	10.1519	10.2895		56.7	9.88205	9.91204	9.93525
56.8	13.2856	13.2751	13.2703		56.8	11.5388	11.4923	11.4967		56.8	11.2241	11.1754	11.1411			56.8	13.3057	13.3056	13.3055		56.8	12.3718	12.3298	12.2751		56.8	12.0363	12.0198	12.0608			56.8	12.0003	11.9856	12.0899		56.8	10.1689	10.1311	10.3142		56.8	9.89573	9.91738	9.92584
56.9	13.2867	13.2803	13.271		56.9	11.5349	11.4931	11.5096		56.9	11.2433	11.1738	11.1403			56.9	13.3056	13.3057	13.3055		56.9	12.3729	12.2979	12.286		56.9	12.0551	12.0191	12.065			56.9	11.9935	12.0063	12.0693		56.9	10.168	10.1263	10.3232		56.9	9.90798	9.89585	9.92305
57	13.2871	13.279	13.2711		57	11.5327	11.5025	11.4867		57	11.2355	11.1559	11.1549			57	13.3055	13.3057	13.3056		57	12.3687	12.3069	12.3001		57	12.0549	12.0194	12.0756			57	11.9827	12.0214	12.0793		57	10.1695	10.1333	10.3245		57	9.90271	9.89528	9.92169
57.1	13.288	13.2792	13.2762		57.1	11.5289	11.4808	11.4687		57.1	11.2442	11.1734	11.1583			57.1	13.3056	13.3057	13.3056		57.1	12.3755	12.3035	12.3033		57.1	12.0553	12.0044	12.0705			57.1	11.9954	12.0185	12.0846		57.1	10.1753	10.1445	10.3236		57.1	9.89957	9.90034	9.93524
57.2	13.287	13.2784	13.271		57.2	11.5405	11.4841	11.4751		57.2	11.2434	11.1634	11.1488			57.2	13.3056	13.3057	13.3054		57.2	12.3751	12.3307	12.299		57.2	12.0583	12.0197	12.055			57.2	11.9916	12.0312	12.0847		57.2	10.1769	10.1377	10.3231		57.2	9.89151	9.91834	9.93124
57.3	13.2849	13.2797	13.2709		57.3	11.5445	11.4993	11.491		57.3	11.2512	11.169	11.1612			57.3	13.3055	13.3056	13.3054		57.3	12.3816	12.3343	12.2966		57.3	12.0487	12.0104	12.0553			57.3	11.9991	12.0178	12.0796		57.3	10.1709	10.1472	10.3295		57.3	9.88792	9.89709	9.94306
57.4	13.285	13.2742	13.2717		57.4	11.5263	11.5078	11.4977		57.4	11.2487	11.1672	11.169			57.4	13.3055	13.3057	13.3055		57.4	12.3766	12.3223	12.2977		57.4	12.0586	12.007	12.078			57.4	12.001	12.0109	12.0856		57.4	10.1833	10.1505	10.3298		57.4	9.89998	9.89273	9.9365
57.5	13.2859	13.2759	13.2728		57.5	11.5265	11.51	11.5094		57.5	11.2488	11.173	11.1676			57.5	13.3056	13.3056	13.3055		57.5	12.3832	12.3327	12.2947		57.5	12.0708	12.023	12.0607			57.5	12.0158	12.0228	12.0782		57.5	10.1706	10.1482	10.3318		57.5	9.88241	9.90331	9.93126
57.6	13.287	13.281	13.2715		57.6	11.5282	11.5017	11.5069		57.6	11.2449	11.1761	11.1592			57.6	13.3056	13.3057	13.3055		57.6	12.3887	12.3294	12.2842		57.6	12.0563	12.0258	12.0445			57.6	11.9898	12.0138	12.0892		57.6	10.1729	10.1529	10.3297		57.6	9.88115	9.8948	9.93953
57.7	13.2872	13.2762	13.2744		57.7	11.5237	11.5097	11.502		57.7	11.2409	11.169	11.1479			57.7	13.3055	13.3057	13.3055		57.7	12.401	12.3321	12.2993		57.7	12.0433	12.0126	12.0601			57.7	12.004	12.0139	12.0934		57.7	10.167	10.1605	10.3201		57.7	9.88899	9.91216	9.94136
57.8	13.2861	13.2787	13.2694		57.8	11.53	11.5018	11.5116		57.8	11.2312	11.1718	11.1524			57.8	13.3056	13.3056	13.3055		57.8	12.3795	12.342	12.302		57.8	12.0595	12.0216	12.0568			57.8	12.0137	12.0243	12.0936		57.8	10.1466	10.1402	10.3213		57.8	9.88627	9.911	9.94299
57.9	13.2889	13.2782	13.2739		57.9	11.5218	11.5071	11.5004		57.9	11.2272	11.174	11.1338			57.9	13.3056	13.3057	13.3055		57.9	12.3796	12.3416	12.278		57.9	12.0541	12.0212	12.0719			57.9	12.0117	12.0161	12.0792		57.9	10.1611	10.1466	10.3208		57.9	9.89668	9.91939	9.93684
58	13.2884	13.2785	13.2751		58	11.536	11.5141	11.5081		58	11.2357	11.1832	11.1542			58	13.3056	13.3056	13.3055		58	12.3798	12.3575	12.2886		58	12.0585	11.9957	12.0755			58	12.0044	12.0032	12.0931		58	10.1656	10.1321	10.3034		58	9.89727	9.89496	9.92905
58.1	13.2892	13.2804	13.2721		58.1	11.5357	11.5064	11.4868		58.1	11.2383	11.1795	11.1516			58.1	13.3056	13.3057	13.3055		58.1	12.3857	12.3264	12.2804		58.1	12.0495	12.0243	12.0839			58.1	12.0062	12.0131	12.0922		58.1	10.1631	10.1349	10.3023		58.1	9.88639	9.90764	9.93092
58.2	13.2933	13.2816	13.2745		58.2	11.5471	11.5181	11.4986		58.2	11.2456	11.1644	11.1538			58.2	13.3056	13.3057	13.3055		58.2	12.3755	12.3305	12.3113		58.2	12.0642	12.0132	12.0665			58.2	12.0021	12.0154	12.0789		58.2	10.1599	10.1241	10.3178		58.2	9.90361	9.90577	9.92636
58.3	13.2882	13.2744	13.2717		58.3	11.5401	11.5013	11.4919		58.3	11.2372	11.1691	11.1708			58.3	13.3056	13.3057	13.3054		58.3	12.3719	12.3151	12.2899		58.3	12.0633	12.0054	12.0652			58.3	11.979	12.0042	12.0777		58.3	10.1617	10.1425	10.3284		58.3	9.90008	9.90757	9.91632
58.4	13.2903	13.2831	13.2743		58.4	11.5454	11.4848	11.508		58.4	11.2597	11.1727	11.1769			58.4	13.3056	13.3057	13.3054		58.4	12.3747	12.3323	12.3072		58.4	12.0688	12.0034	12.0619			58.4	11.9939	12.0303	12.0793		58.4	10.1806	10.138	10.3267		58.4	9.89124	9.89772	9.93318
58.5	13.2884	13.2791	13.2748		58.5	11.5529	11.5031	11.5041		58.5	11.2441	11.1695	11.1757			58.5	13.3057	13.3057	13.3054		58.5	12.3874	12.3425	12.3177		58.5	12.068	12.0121	12.058			58.5	11.9895	12.0353	12.0769		58.5	10.1706	10.143	10.3323		58.5	9.88003	9.90225	9.93467
58.6	13.2863	13.2834	13.2775		58.6	11.539	11.5021	11.495		58.6	11.2605	11.1637	11.1642			58.6	13.3057	13.3057	13.3055		58.6	12.3823	12.3387	12.2945		58.6	12.059	12.0083	12.0693			58.6	12.0016	12.0311	12.0782		58.6	10.1621	10.1537	10.3405		58.6	9.87937	9.89567	9.93081
58.7	13.2889	13.2768	13.2717		58.7	11.5454	11.5125	11.5059		58.7	11.2572	11.1632	11.1631			58.7	13.3057	13.3057	13.3054		58.7	12.3892	12.3308	12.3049		58.7	12.0619	12.036	12.0607			58.7	11.9935	12.0237	12.0882		58.7	10.1643	10.1416	10.3313		58.7	9.88292	9.88551	9.95422
58.8	13.2897	13.2782	13.2712		58.8	11.5314	11.5031	11.517		58.8	11.2382	11.1832	11.1462			58.8	13.3056	13.3056	13.3054		58.8	12.3925	12.3369	12.3069		58.8	12.0638	12.0064	12.0614			58.8	12.0227	12.0275	12.0972		58.8	10.1527	10.1337	10.322		58.8	9.8813	9.9036	9.94896
58.9	13.2885	13.2731	13.275		58.9	11.525	11.5142	11.5107		58.9	11.2422	11.1851	11.1489			58.9	13.3057	13.3056	13.3054		58.9	12.3964	12.3377	12.3058		58.9	12.0701	12.0207	12.0691			58.9	12.0121	12.0237	12.0855		58.9	10.1667	10.1589	10.322		58.9	9.90132	9.89225	9.92676
59	13.2875	13.2803	13.2767		59	11.5387	11.5078	11.5096		59	11.2394	11.1868	11.1394			59	13.3056	13.3056	13.3054		59	12.3805	12.3373	12.2822		59	12.0633	12.0184	12.0654			59	12.0163	12.0103	12.0943		59	10.1506	10.1381	10.3185		59	9.89849	9.9075	9.94026
59.1	13.2914	13.2746	13.2753		59.1	11.547	11.5073	11.5067		59.1	11.2357	11.1806	11.1539			59.1	13.3056	13.3057	13.3055		59.1	12.3912	12.3325	12.287		59.1	12.0614	12.0201	12.0775			59.1	12.001	12.0287	12.0816		59.1	10.1591	10.135	10.3321		59.1	9.90244	9.89053	9.93829
59.2	13.2911	13.2775	13.2744		59.2	11.5351	11.5139	11.5165		59.2	11.2377	11.2011	11.1622			59.2	13.3056	13.3056	13.3055		59.2	12.3751	12.3293	12.2989		59.2	12.0766	12.0113	12.077			59.2	12.0034	12.011	12.0856		59.2	10.1704	10.1432	10.3309		59.2	9.89451	9.9046	9.93826
59.3	13.2869	13.2796	13.2754		59.3	11.5424	11.5063	11.5074		59.3	11.2482	11.1799	11.1701			59.3	13.3056	13.3057	13.3054		59.3	12.4118	12.322	12.3179		59.3	12.0645	11.9944	12.0814			59.3	12.0101	12.0119	12.0827		59.3	10.1615	10.1493	10.3147		59.3	9.88935	9.91312	9.93265
59.4	13.2896	13.2818	13.2781		59.4	11.5474	11.5238	11.4793		59.4	11.2554	11.1905	11.1696			59.4	13.3057	13.3055	13.3054		59.4	12.3824	12.3363	12.3059		59.4	12.0649	12.0027	12.0834			59.4	12.0029	12.0145	12.0847		59.4	10.1625	10.1274	10.3145		59.4	9.89687	9.91875	9.91937
59.5	13.286	13.2782	13.2703		59.5	11.5638	11.5144	11.4821		59.5	11.249	11.1868	11.1646			59.5	13.3056	13.3057	13.3054		59.5	12.3734	12.3312	12.3086		59.5	12.0625	12.0182	12.0806			59.5	11.9971	12.018	12.0726		59.5	10.1569	10.1131	10.3193		59.5	9.88526	9.91027	9.93303
59.6	13.2908	13.2787	13.2748		59.6	11.5492	11.5197	11.5136		59.6	11.2672	11.1757	11.1743			59.6	13.3056	13.3057	13.3055		59.6	12.3716	12.3508	12.3029		59.6	12.0673	12.0112	12.0849			59.6	12.0013	12.0299	12.0762		59.6	10.1647	10.134	10.324		59.6	9.89112	9.91091	9.92614
59.7	13.2879	13.2805	13.2765		59.7	11.5552	11.5042	11.5153		59.7	11.2578	11.1796	11.185			59.7	13.3056	13.3056	13.3055		59.7	12.3743	12.3402	12.3026		59.7	12.074	12.0154	12.0721			59.7	11.9792	12.0306	12.0856		59.7	10.1649	10.1444	10.3317		59.7	9.89672	9.90783	9.94556
59.8	13.2914	13.2818	13.2749		59.8	11.5484	11.5004	11.5157		59.8	11.2528	11.1698	11.1602			59.8	13.3056	13.3057	13.3055		59.8	12.3632	12.3533	12.2984		59.8	12.058	12.0338	12.0684			59.8	12.0001	12.0379	12.0764		59.8	10.1693	10.1462	10.3223		59.8	9.88348	9.9163	9.93529
59.9	13.2902	13.2785	13.2721		59.9	11.5418	11.5115	11.5201		59.9	11.2551	11.1903	11.1701			59.9	13.3056	13.3057	13.3055		59.9	12.3719	12.3321	12.3053		59.9	12.0732	12.0281	12.0512			59.9	11.9923	12.0203	12.0771		59.9	10.1607	10.1381	10.3218		59.9	9.88067	9.8979	9.9377
60	13.2878	13.2792	13.2738		60	11.5459	11.513	11.5093		60	11.2532	11.1696	11.173			60	13.3056	13.3057	13.3054		60	12.3917	12.3458	12.3107		60	12.077	12.0252	12.0634			60	12.0003	12.0363	12.0826		60	10.1602	10.1568	10.3356		60	9.87382	9.89359	9.93126
60.1	13.289	13.282	13.2771		60.1	11.5476	11.5196	11.5289		60.1	11.2443	11.1905	11.1592			60.1	13.3056	13.3057	13.3054		60.1	12.3851	12.3377	12.2999		60.1	12.0616	12.017	12.0673			60.1	11.9883	12.0322	12.0925		60.1	10.1619	10.1548	10.338		60.1	9.89447	9.8891	9.96064
60.2	13.2884	13.2797	13.276		60.2	11.5155	11.5167	11.5048		60.2	11.2409	11.1844	11.1537			60.2	13.3057	13.3057	13.3054		60.2	12.3877	12.3465	12.3129		60.2	12.0608	12.0136	12.0783			60.2	11.9988	12.0248	12.0881		60.2	10.1515	10.1437	10.3384		60.2	9.89219	9.8922	9.94507
60.3	13.2911	13.278	13.2773		60.3	11.5286	11.5279	11.5204		60.3	11.2296	11.1991	11.1767			60.3	13.3056	13.3057	13.3055		60.3	12.4079	12.3335	12.3058		60.3	12.0705	12.0205	12.0789			60.3	12.0069	12.0244	12.0834		60.3	10.1551	10.1384	10.3244		60.3	9.89326	9.89772	9.93724
60.4	13.2887	13.2783	13.2746		60.4	11.5492	11.5227	11.5118		60.4	11.2481	11.1906	11.152			60.4	13.3056	13.3057	13.3054		60.4	12.3889	12.336	12.2989		60.4	12.0553	12.0195	12.0788			60.4	11.9967	12.0161	12.0854		60.4	10.1637	10.1613	10.3169		60.4	9.89692	9.90292	9.92802
60.5	13.2892	13.2842	13.2702		60.5	11.5434	11.5256	11.501		60.5	11.2418	11.1935	11.1697			60.5	13.3056	13.3056	13.3055		60.5	12.391	12.3284	12.3061		60.5	12.066	12.0042	12.0923			60.5	11.9849	12.0239	12.087		60.5	10.168	10.1371	10.3186		60.5	9.89353	9.90007	9.93262
60.6	13.2897	13.2825	13.2784		60.6	11.5524	11.5249	11.4856		60.6	11.251	11.193	11.1773			60.6	13.3056	13.3057	13.3055		60.6	12.3886	12.3341	12.3061		60.6	12.0615	11.9979	12.0811			60.6	12.0081	12.0015	12.0837		60.6	10.1643	10.1365	10.3162		60.6	9.89745	9.9052	9.91832
60.7	13.2904	13.2802	13.272		60.7	11.5549	11.5266	11.5021		60.7	11.2518	11.1988	11.1816			60.7	13.3057	13.3055	13.3054		60.7	12.3827	12.3341	12.3062		60.7	12.0588	12.0216	12.077			60.7	12.0016	12.0197	12.0738		60.7	10.1723	10.1278	10.3114		60.7	9.89957	9.91507	9.91947
60.8	13.2861	13.2793	13.2788		60.8	11.5483	11.5316	11.5016		60.8	11.2519	11.203	11.1739			60.8	13.3056	13.3057	13.3053		60.8	12.3878	12.341	12.3095		60.8	12.072	12.0188	12.0879			60.8	11.9957	12.0204	12.0671		60.8	10.1691	10.1339	10.3066		60.8	9.89752	9.90456	9.92308
60.9	13.2933	13.2842	13.2745		60.9	11.5667	11.5079	11.5099		60.9	11.275	11.1943	11.1802			60.9	13.3056	13.3057	13.3055		60.9	12.3697	12.3594	12.3122		60.9	12.0771	12.0166	12.066			60.9	11.9817	12.0197	12.0645		60.9	10.169	10.1359	10.3323		60.9	9.881	9.92032	9.92878
61	13.2892	13.2806	13.2755		61	11.5611	11.5173	11.5156		61	11.263	11.1816	11.1702			61	13.3056	13.3056	13.3055		61	12.3735	12.3484	12.3189		61	12.0798	12.0226	12.08			61	11.9875	12.0344	12.0724		61	10.1711	10.1271	10.3099		61	9.86445	9.91056	9.93452
61.1	13.2905	13.279	13.2765		61.1	11.5525	11.5096	11.5151		61.1	11.2677	11.1868	11.1785			61.1	13.3056	13.3055	13.3055		61.1	12.3831	12.3569	12.3059		61.1	12.0746	12.0185	12.0543			61.1	12.0039	12.0333	12.0605		61.1	10.1648	10.1452	10.3352		61.1	9.86936	9.91708	9.92935
61.2	13.2903	13.2779	13.2772		61.2	11.5476	11.4917	11.5248		61.2	11.2663	11.1676	11.1686			61.2	13.3055	13.3056	13.3054		61.2	12.371	12.3604	12.292		61.2	12.0688	12.0271	12.0608			61.2	12.006	12.0297	12.0764		61.2	10.1502	10.1458	10.3284		61.2	9.87342	9.90289	9.93322
61.3	13.2907	13.2826	13.275		61.3	11.5592	11.4925	11.5277		61.3	11.261	11.2	11.1542			61.3	13.3056	13.3056	13.3053		61.3	12.3844	12.3565	12.3065		61.3	12.0764	12.007	12.0705			61.3	12.0111	12.0262	12.0783		61.3	10.1467	10.1554	10.3306		61.3	9.88606	9.8968	9.93299
61.4	13.2942	13.2818	13.2783		61.4	11.5422	11.5146	11.5288		61.4	11.2471	11.1908	11.1387			61.4	13.3056	13.3057	13.3055		61.4	12.4027	12.3539	12.2977		61.4	12.0867	12.0163	12.0829			61.4	11.9864	12.0298	12.0834		61.4	10.1441	10.1498	10.3216		61.4	9.89234	9.89148	9.94925
61.5	13.2914	13.2797	13.2782		61.5	11.5517	11.5032	11.5211		61.5	11.2498	11.2006	11.1662			61.5	13.3056	13.3057	13.3054		61.5	12.3925	12.3465	12.3019		61.5	12.0872	12.0002	12.0919			61.5	12.0039	12.028	12.0832		61.5	10.1623	10.1459	10.3234		61.5	9.9003	9.89576	9.94363
61.6	13.2914	13.2809	13.2775		61.6	11.5408	11.5194	11.5106		61.6	11.2558	11.2063	11.1674			61.6	13.3056	13.3057	13.3055		61.6	12.4004	12.331	12.3		61.6	12.0726	12.0112	12.0792			61.6	11.9983	12.0179	12.0845		61.6	10.1633	10.1357	10.322		61.6	9.88477	9.8928	9.94027
61.7	13.2907	13.2833	13.2783		61.7	11.5548	11.5289	11.5138		61.7	11.2513	11.2082	11.1666			61.7	13.3056	13.3056	13.3055		61.7	12.3887	12.3311	12.3136		61.7	12.0804	12.0315	12.1			61.7	12.0067	12.0349	12.1021		61.7	10.1655	10.1373	10.3261		61.7	9.88597	9.89536	9.92176
61.8	13.2919	13.2799	13.2782		61.8	11.5623	11.5291	11.5141		61.8	11.2625	11.2029	11.1754			61.8	13.3056	13.3057	13.3055		61.8	12.3902	12.3316	12.3157		61.8	12.0676	12.0049	12.0829			61.8	12.0083	12.0084	12.0915		61.8	10.169	10.1368	10.3018		61.8	9.888	9.89685	9.9319
61.9	13.2888	13.2823	13.2757		61.9	11.5587	11.5323	11.4976		61.9	11.2612	11.2203	11.1762			61.9	13.3057	13.3057	13.3054		61.9	12.3954	12.3484	12.3014		61.9	12.0559	11.9971	12.0779			61.9	12.0026	12.0095	12.0859		61.9	10.1933	10.1184	10.3066		61.9	9.89894	9.90793	9.91734
62	13.2921	13.2826	13.2773		62	11.5603	11.5304	11.5096		62	11.2551	11.2158	11.1742			62	13.3056	13.3057	13.3055		62	12.3881	12.3501	12.3146		62	12.0706	12.0136	12.0774			62	12.0046	12.0338	12.0758		62	10.1646	10.125	10.3149		62	9.89525	9.92136	9.92529
62.1	13.2901	13.2832	13.2778		62.1	11.5624	11.5278	11.5054		62.1	11.2701	11.2177	11.176			62.1	13.3057	13.3057	13.3056		62.1	12.3947	12.3443	12.3074		62.1	12.0551	12.0273	12.076			62.1	11.991	12.0302	12.0678		62.1	10.1774	10.15	10.3088		62.1	9.88653	9.92551	9.93181
62.2	13.2915	13.2858	13.2792		62.2	11.5744	11.523	11.5215		62.2	11.2673	11.2056	11.1831			62.2	13.3057	13.3056	13.3055		62.2	12.3875	12.3545	12.3074		62.2	12.0758	12.0329	12.0846			62.2	11.9963	12.0292	12.0726		62.2	10.1613	10.1378	10.3067		62.2	9.8821	9.92321	9.92158
62.3	13.2945	13.2808	13.2792		62.3	11.5624	11.5166	11.5269		62.3	11.2622	11.2101	11.169			62.3	13.3056	13.3057	13.3054		62.3	12.3802	12.3453	12.3061		62.3	12.0587	12.0227	12.0649			62.3	12.0009	12.028	12.0728		62.3	10.1667	10.1353	10.3197		62.3	9.88432	9.91363	9.93414
62.4	13.2936	13.2826	13.2734		62.4	11.557	11.5207	11.5207		62.4	11.2675	11.2098	11.1716			62.4	13.3056	13.3056	13.3053		62.4	12.3946	12.35	12.3246		62.4	12.0641	12.0282	12.0623			62.4	12.0077	12.0278	12.0764		62.4	10.1602	10.1446	10.3112		62.4	9.87825	9.91049	9.93537
62.5	13.2899	13.2836	13.2795		62.5	11.5636	11.5072	11.5222		62.5	11.272	11.1963	11.1597			62.5	13.3057	13.3057	13.3054		62.5	12.3959	12.3664	12.2966		62.5	12.0778	12.0192	12.071			62.5	12.005	12.0185	12.0804		62.5	10.1438	10.1417	10.3262		62.5	9.89051	9.90839	9.93058
62.6	13.2915	13.2841	13.2776		62.6	11.5535	11.5136	11.5201		62.6	11.2599	11.2035	11.1697			62.6	13.3057	13.3057	13.3055		62.6	12.3854	12.3569	12.2868		62.6	12.072	12.021	12.0679			62.6	11.9957	12.0312	12.0756		62.6	10.1561	10.1302	10.3313		62.6	9.87965	9.90927	9.9412
62.7	13.2931	13.2867	13.2832		62.7	11.5479	11.5287	11.5287		62.7	11.2438	11.2047	11.1764			62.7	13.3056	13.3056	13.3055		62.7	12.4005	12.3453	12.3119		62.7	12.0811	12.0221	12.0867			62.7	12.0086	12.0371	12.0904		62.7	10.1607	10.1464	10.3268		62.7	9.894	9.91052	9.94093
62.8	13.2921	13.2815	13.2784		62.8	11.5504	11.5255	11.5244		62.8	11.2509	11.1984	11.1794			62.8	13.3056	13.3056	13.3055		62.8	12.4039	12.3335	12.317		62.8	12.0756	12.0218	12.0824			62.8	12.0041	12.0376	12.0715		62.8	10.1601	10.153	10.32		62.8	9.89884	9.9128	9.93638
62.9	13.2926	13.2816	13.2806		62.9	11.5519	11.5302	11.5192		62.9	11.2542	11.2066	11.173			62.9	13.3056	13.3056	13.3055		62.9	12.3999	12.3375	12.3157		62.9	12.0747	12.0169	12.0825			62.9	12.0031	12.0322	12.0726		62.9	10.1633	10.1425	10.3185		62.9	9.90705	9.90156	9.93179
63	13.2922	13.2799	13.2806		63	11.5581	11.5251	11.5032		63	11.2685	11.217	11.1807			63	13.3056	13.3057	13.3055		63	12.4038	12.3492	12.3195		63	12.0809	12.0075	12.0771			63	12.0044	12.0201	12.0832		63	10.1801	10.1348	10.3165		63	9.90428	9.89525	9.93392
63.1	13.2952	13.2828	13.2795		63.1	11.5554	11.5284	11.5131		63.1	11.258	11.2143	11.184			63.1	13.3056	13.3056	13.3055		63.1	12.4095	12.3368	12.322		63.1	12.0775	12.0196	12.0806			63.1	11.9873	12.0103	12.0823		63.1	10.1801	10.1267	10.3118		63.1	9.89108	9.90391	9.92911
63.2	13.2935	13.2847	13.2753		63.2	11.5584	11.5348	11.5235		63.2	11.2647	11.2031	11.1874			63.2	13.3055	13.3057	13.3056		63.2	12.4078	12.3429	12.3279		63.2	12.0615	12.0172	12.0726			63.2	11.9874	12.0302	12.1019		63.2	10.1654	10.1336	10.3071		63.2	9.88435	9.91381	9.92468
63.3	13.2919	13.2825	13.2808		63.3	11.5711	11.5304	11.5319		63.3	11.2751	11.2203	11.1855			63.3	13.3056	13.3057	13.3056		63.3	12.4098	12.3602	12.3316		63.3	12.0763	12.0293	12.0731			63.3	11.9869	12.0222	12.0859		63.3	10.1753	10.1494	10.3306		63.3	9.90303	9.90973	9.9305
63.4	13.2923	13.2849	13.2766		63.4	11.5741	11.5361	11.5216		63.4	11.2617	11.2102	11.1936			63.4	13.3055	13.3057	13.3056		63.4	12.3952	12.3583	12.3075		63.4	12.0516	12.0272	12.0784			63.4	12.0047	12.0295	12.0733		63.4	10.1778	10.1442	10.3204		63.4	9.88913	9.91461	9.93269
63.5	13.291	13.2828	13.2802		63.5	11.5816	11.537	11.5349		63.5	11.2653	11.2135	11.1809			63.5	13.3056	13.3056	13.3055		63.5	12.3952	12.3453	12.3102		63.5	12.0662	12.0285	12.0682			63.5	11.9956	12.0309	12.0625		63.5	10.1695	10.1488	10.3151		63.5	9.89375	9.90982	9.9356
63.6	13.2936	13.2815	13.2784		63.6	11.5717	11.5326	11.5275		63.6	11.257	11.203	11.1695			63.6	13.3056	13.3057	13.3055		63.6	12.3873	12.35	12.3231		63.6	12.0605	12.0312	12.0686			63.6	11.9828	12.0383	12.0799		63.6	10.1472	10.1353	10.3263		63.6	9.87684	9.91827	9.93296
63.7	13.293	13.2831	13.2798		63.7	11.5652	11.5292	11.5235		63.7	11.2588	11.2017	11.1679			63.7	13.3056	13.3057	13.3055		63.7	12.386	12.3587	12.3117		63.7	12.0724	12.0355	12.0709			63.7	12.0066	12.0443	12.0723		63.7	10.1439	10.143	10.3155		63.7	9.87598	9.91838	9.94165
63.8	13.2938	13.2854	13.2801		63.8	11.564	11.5327	11.5305		63.8	11.2611	11.2	11.1749			63.8	13.3056	13.3057	13.3055		63.8	12.3953	12.3557	12.2966		63.8	12.0909	12.0331	12.0686			63.8	11.9947	12.0599	12.0732		63.8	10.1572	10.1523	10.3202		63.8	9.88133	9.91908	9.93583
63.9	13.2944	13.284	13.2794		63.9	11.5665	11.5238	11.53		63.9	11.2695	11.1977	11.1767			63.9	13.3056	13.3057	13.3055		63.9	12.4091	12.3389	12.3082		63.9	12.0806	12.0135	12.0856			63.9	12.0032	12.0376	12.0861		63.9	10.1673	10.1526	10.3177		63.9	9.88337	9.91662	9.94406
64	13.2941	13.2837	13.28		64	11.5639	11.5364	11.5369		64	11.2718	11.2102	11.184			64	13.3056	13.3056	13.3055		64	12.4068	12.3317	12.3218		64	12.0865	12.0314	12.0943			64	12.0064	12.0455	12.0867		64	10.167	10.1385	10.3278		64	9.89593	9.9032	9.94155
64.1	13.2918	13.2859	13.2786		64.1	11.5533	11.5302	11.5197		64.1	11.2848	11.2215	11.1948			64.1	13.3056	13.3056	13.3055		64.1	12.408	12.3289	12.3244		64.1	12.0832	12.0177	12.0759			64.1	12.0156	12.0395	12.09		64.1	10.1611	10.1353	10.3068		64.1	9.89094	9.89882	9.94457
64.2	13.2947	13.284	13.2796		64.2	11.5579	11.5353	11.512		64.2	11.2723	11.219	11.1988			64.2	13.3056	13.3056	13.3055		64.2	12.4037	12.3314	12.3038		64.2	12.0761	12.027	12.0844			64.2	12.0021	12.037	12.0833		64.2	10.172	10.1393	10.3157		64.2	9.90246	9.90249	9.93783
64.3	13.2934	13.2813	13.2806		64.3	11.5739	11.5422	11.5291		64.3	11.2717	11.2206	11.1943			64.3	13.3056	13.3055	13.3055		64.3	12.409	12.3487	12.313		64.3	12.0724	12.024	12.0794			64.3	12.015	12.0381	12.0922		64.3	10.1809	10.1375	10.3172		64.3	9.89658	9.89874	9.92474
64.4	13.2943	13.2823	13.2822		64.4	11.5733	11.5425	11.5259		64.4	11.2892	11.2119	11.1959			64.4	13.3056	13.3056	13.3055		64.4	12.4099	12.3447	12.3247		64.4	12.0717	12.0372	12.0842			64.4	11.998	12.0354	12.0829		64.4	10.1604	10.1285	10.2971		64.4	9.90364	9.89046	9.92886
64.5	13.2935	13.2876	13.2773		64.5	11.5831	11.5525	11.538		64.5	11.2817	11.2161	11.1971			64.5	13.3056	13.3057	13.3055		64.5	12.3981	12.3617	12.3276		64.5	12.0754	12.0274	12.074			64.5	11.9897	12.0313	12.0865		64.5	10.1656	10.1316	10.3198		64.5	9.898	9.90963	9.92005
64.6	13.2922	13.2869	13.281		64.6	11.5774	11.5485	11.5393		64.6	11.2866	11.2064	11.1835			64.6	13.3057	13.3057	13.3055		64.6	12.3928	12.3531	12.3114		64.6	12.0722	12.0284	12.0699			64.6	11.9986	12.0417	12.0833		64.6	10.1703	10.1381	10.3199		64.6	9.88481	9.90781	9.9269
64.7	13.2943	13.2847	13.2811		64.7	11.5749	11.546	11.5601		64.7	11.274	11.2253	11.175			64.7	13.3057	13.3056	13.3055		64.7	12.4018	12.3455	12.316		64.7	12.0723	12.0441	12.0722			64.7	11.9927	12.0425	12.0901		64.7	10.1614	10.1503	10.3315		64.7	9.90127	9.8993	9.93961
64.8	13.2916	13.2875	13.2794		64.8	11.577	11.5357	11.5454		64.8	11.2715	11.2109	11.1788			64.8	13.3056	13.3056	13.3055		64.8	12.3957	12.3565	12.3042		64.8	12.0805	12.0496	12.071			64.8	11.9888	12.0288	12.074		64.8	10.1406	10.147	10.3147		64.8	9.87242	9.89967	9.92634
64.9	13.2942	13.2846	13.2779		64.9	11.5724	11.5474	11.5442		64.9	11.2655	11.2164	11.1728			64.9	13.3057	13.3057	13.3055		64.9	12.3875	12.3588	12.3064		64.9	12.0681	12.0301	12.0801			64.9	11.9937	12.0493	12.076		64.9	10.151	10.1587	10.3149		64.9	9.88238	9.9126	9.94094
65	13.2922	13.2838	13.2776		65	11.5824	11.5227	11.5361		65	11.2768	11.2263	11.1702			65	13.3056	13.3057	13.3055		65	12.3975	12.3435	12.3045		65	12.0888	12.0391	12.0811			65	11.9986	12.0439	12.0757		65	10.157	10.155	10.3191		65	9.88072	9.9019	9.94237
65.1	13.2936	13.2825	13.282		65.1	11.5754	11.5467	11.5294		65.1	11.2658	11.2093	11.1942			65.1	13.3057	13.3057	13.3055		65.1	12.4018	12.3415	12.3273		65.1	12.0845	12.0422	12.0841			65.1	11.9977	12.0418	12.0792		65.1	10.157	10.141	10.3219		65.1	9.89429	9.91153	9.94553
65.2	13.2945	13.2861	13.2845		65.2	11.565	11.5419	11.5401		65.2	11.2621	11.2007	11.186			65.2	13.3056	13.3057	13.3055		65.2	12.4154	12.3223	12.3147		65.2	12.0873	12.0293	12.0937			65.2	12.0145	12.0442	12.0886		65.2	10.1772	10.1383	10.3318		65.2	9.89067	9.91346	9.93288
65.3	13.2916	13.2871	13.2763		65.3	11.5537	11.5288	11.5262		65.3	11.2748	11.2112	11.1865			65.3	13.3056	13.3057	13.3055		65.3	12.4095	12.3486	12.3193		65.3	12.0906	12.0111	12.0896			65.3	12.0115	12.0267	12.0849		65.3	10.1648	10.1341	10.3234		65.3	9.90101	9.9102	9.93648
65.4	13.2924	13.2893	13.282		65.4	11.5673	11.5399	11.5164		65.4	11.275	11.2051	11.1944			65.4	13.3057	13.3057	13.3054		65.4	12.4158	12.3295	12.3144		65.4	12.0949	12.0275	12.085			65.4	11.9831	12.0264	12.1027		65.4	10.1602	10.1385	10.3167		65.4	9.90202	9.90457	9.9349
65.5	13.2944	13.2857	13.2801		65.5	11.571	11.5335	11.525		65.5	11.2872	11.2084	11.1926			65.5	13.3057	13.3057	13.3055		65.5	12.3973	12.3549	12.3246		65.5	12.0923	12.0111	12.0821			65.5	12.0141	12.0491	12.0915		65.5	10.1661	10.1268	10.3228		65.5	9.89406	9.89206	9.93047
65.6	13.2935	13.2827	13.2788		65.6	11.5672	11.5404	11.5438		65.6	11.2709	11.219	11.1934			65.6	13.3057	13.3057	13.3055		65.6	12.4228	12.3565	12.3376		65.6	12.0955	12.0273	12.0891			65.6	11.9972	12.0279	12.0835		65.6	10.1676	10.1425	10.3118		65.6	9.90532	9.90427	9.92353
65.7	13.2934	13.2855	13.2768		65.7	11.5778	11.5405	11.5475		65.7	11.2852	11.2152	11.1975			65.7	13.3056	13.3057	13.3054		65.7	12.404	12.361	12.3247		65.7	12.0654	12.0434	12.0794			65.7	11.9939	12.0256	12.0922		65.7	10.1658	10.1439	10.3011		65.7	9.90821	9.89688	9.91239
65.8	13.2913	13.2808	13.2768		65.8	11.5711	11.5507	11.5451		65.8	11.2756	11.2145	11.1902			65.8	13.3057	13.3056	13.3054		65.8	12.4027	12.3463	12.3147		65.8	12.0733	12.0503	12.0834			65.8	12.0025	12.023	12.0865		65.8	10.1604	10.1441	10.3249		65.8	9.89824	9.89678	9.91221
65.9	13.2948	13.2857	13.2825		65.9	11.5734	11.5523	11.5454		65.9	11.2821	11.2163	11.1878			65.9	13.3057	13.3056	13.3055		65.9	12.4107	12.3552	12.3101		65.9	12.083	12.0372	12.0673			65.9	11.9922	12.039	12.099		65.9	10.1425	10.152	10.3192		65.9	9.8934	9.89585	9.92373
66	13.2967	13.2825	13.2836		66	11.5707	11.5565	11.5494		66	11.2889	11.2328	11.1783			66	13.3057	13.3055	13.3055		66	12.3983	12.3592	12.3095		66	12.0767	12.0457	12.0616			66	11.9776	12.047	12.0766		66	10.1281	10.1549	10.3196		66	9.88065	9.89763	9.93289
66.1	13.2961	13.2839	13.2804		66.1	11.573	11.541	11.5263		66.1	11.2744	11.2265	11.1902			66.1	13.3057	13.3057	13.3054		66.1	12.4172	12.3498	12.313		66.1	12.0917	12.053	12.0806			66.1	11.9977	12.0392	12.0781		66.1	10.1636	10.1481	10.3222		66.1	9.88501	9.90788	9.93501
66.2	13.2943	13.2828	13.2825		66.2	11.567	11.5664	11.5445		66.2	11.2596	11.2243	11.1993			66.2	13.3056	13.3056	13.3054		66.2	12.4077	12.3398	12.3204		66.2	12.0897	12.0356	12.0923			66.2	11.989	12.0411	12.0599		66.2	10.154	10.1493	10.3208		66.2	9.8766	9.90719	9.94336
66.3	13.2933	13.2859	13.2793		66.3	11.573	11.5545	11.5412		66.3	11.2598	11.2318	11.2015			66.3	13.3057	13.3057	13.3055		66.3	12.3813	12.3458	12.3221		66.3	12.0859	12.0384	12.0876			66.3	12.0034	12.0584	12.0625		66.3	10.1541	10.1525	10.3172		66.3	9.87387	9.90358	9.93833
66.4	13.2939	13.2862	13.2827		66.4	11.5769	11.5525	11.5213		66.4	11.2852	11.2282	11.2002			66.4	13.3057	13.3056	13.3055		66.4	12.4073	12.3494	12.323		66.4	12.1009	12.0422	12.0828			66.4	11.9977	12.0483	12.0786		66.4	10.1491	10.147	10.3329		66.4	9.88312	9.89572	9.93921
66.5	13.2944	13.2854	13.2804		66.5	11.5536	11.5449	11.5271		66.5	11.2892	11.2153	11.2062			66.5	13.3057	13.3056	13.3055		66.5	12.4158	12.3486	12.3326		66.5	12.0847	12.035	12.0795			66.5	11.9954	12.0497	12.0884		66.5	10.1606	10.1565	10.3258		66.5	9.89627	9.90649	9.96214
66.6	13.2956	13.2859	13.282		66.6	11.5674	11.5426	11.5445		66.6	11.2738	11.2164	11.2029			66.6	13.3057	13.3056	13.3055		66.6	12.4029	12.3471	12.3217		66.6	12.1044	12.0341	12.0935			66.6	11.988	12.0377	12.0851		66.6	10.1757	10.1345	10.3124		66.6	9.90427	9.90971	9.94858
66.7	13.2951	13.2849	13.2848		66.7	11.5697	11.5459	11.5258		66.7	11.2899	11.2142	11.2127			66.7	13.3057	13.3057	13.3054		66.7	12.425	12.3413	12.3369		66.7	12.0921	12.0415	12.0777			66.7	12.0056	12.0293	12.0957		66.7	10.1649	10.1275	10.3294		66.7	9.90581	9.91158	9.94426
66.8	13.2931	13.2867	13.282		66.8	11.5736	11.5532	11.5494		66.8	11.296	11.2186	11.2079			66.8	13.3056	13.3057	13.3054		66.8	12.4001	12.3522	12.3372		66.8	12.0886	12.0501	12.0875			66.8	12.007	12.0339	12.0907		66.8	10.1598	10.1222	10.3125		66.8	9.9042	9.91057	9.93873
66.9	13.2925	13.2866	13.2812		66.9	11.5768	11.5376	11.5422		66.9	11.2962	11.2261	11.2034			66.9	13.3056	13.3056	13.3055		66.9	12.4003	12.3695	12.3226		66.9	12.0901	12.0491	12.0846			66.9	11.9921	12.0307	12.0878		66.9	10.1575	10.1422	10.3082		66.9	9.89317	9.90427	9.92829
67	13.2956	13.2868	13.2833		67	11.5843	11.5521	11.5396		67	11.2766	11.2441	11.1936			67	13.3056	13.3056	13.3055		67	12.408	12.359	12.3232		67	12.1072	12.0548	12.0728			67	11.9985	12.0268	12.0799		67	10.1678	10.1459	10.2982		67	9.89245	9.89373	9.92283
67.1	13.2959	13.2842	13.2797		67.1	11.5779	11.5475	11.5495		67.1	11.2813	11.2284	11.1961			67.1	13.3057	13.3057	13.3055		67.1	12.4048	12.368	12.313		67.1	12.0959	12.0343	12.0817			67.1	12.0068	12.0271	12.0817		67.1	10.1433	10.1578	10.3086		67.1	9.88508	9.89577	9.91765
67.2	13.2948	13.2854	13.2833		67.2	11.587	11.5642	11.5706		67.2	11.2773	11.2259	11.1793			67.2	13.3057	13.3057	13.3055		67.2	12.4166	12.3682	12.312		67.2	12.0751	12.0591	12.0686			67.2	11.9904	12.0479	12.0858		67.2	10.1542	10.1462	10.3165		67.2	9.8933	9.89628	9.92704
67.3	13.2948	13.2871	13.282		67.3	11.5668	11.5596	11.5528		67.3	11.2883	11.225	11.1955			67.3	13.3057	13.3056	13.3055		67.3	12.403	12.3552	12.3116		67.3	12.0817	12.0375	12.0728			67.3	11.9906	12.036	12.0869		67.3	10.1587	10.1466	10.3144		67.3	9.88773	9.89494	9.94047
67.4	13.2948	13.2846	13.2804		67.4	11.581	11.5621	11.5542		67.4	11.2765	11.2196	11.1946			67.4	13.3056	13.3057	13.3055		67.4	12.3872	12.3512	12.3141		67.4	12.0831	12.0442	12.079			67.4	11.9881	12.0495	12.0866		67.4	10.1484	10.1451	10.3179		67.4	9.87143	9.899	9.95683
67.5	13.296	13.2887	13.2828		67.5	11.5782	11.5548	11.5553		67.5	11.266	11.225	11.2008			67.5	13.3057	13.3057	13.3055		67.5	12.3823	12.3544	12.3304		67.5	12.0936	12.051	12.0886			67.5	11.9782	12.043	12.0775		67.5	10.1677	10.156	10.3298		67.5	9.88852	9.89787	9.95339
67.6	13.2957	13.2886	13.282		67.6	11.5803	11.57	11.531		67.6	11.2683	11.2278	11.1985			67.6	13.3057	13.3056	13.3055		67.6	12.3837	12.3547	12.3267		67.6	12.0976	12.0306	12.091			67.6	11.9985	12.0548	12.0637		67.6	10.1559	10.1486	10.3264		67.6	9.89289	9.9085	9.93884
67.7	13.2953	13.2871	13.2846		67.7	11.5733	11.5546	11.5293		67.7	11.2808	11.2312	11.2055			67.7	13.3057	13.3056	13.3055		67.7	12.4019	12.3464	12.3276		67.7	12.0898	12.0276	12.0971			67.7	11.9988	12.0413	12.071		67.7	10.1622	10.1388	10.3298		67.7	9.88311	9.91744	9.95209
67.8	13.2942	13.2876	13.2799		67.8	11.5587	11.5616	11.5323		67.8	11.2853	11.2274	11.2187			67.8	13.3056	13.3056	13.3055		67.8	12.4064	12.3494	12.3244		67.8	12.1002	12.0294	12.0893			67.8	11.9998	12.0527	12.0744		67.8	10.1595	10.1287	10.3083		67.8	9.88675	9.91382	9.94248
67.9	13.295	13.2878	13.2832		67.9	11.5767	11.5611	11.545		67.9	11.2746	11.2156	11.2043			67.9	13.3056	13.3056	13.3056		67.9	12.4118	12.3526	12.3461		67.9	12.0922	12.0258	12.1018			67.9	11.9985	12.0467	12.0843		67.9	10.1659	10.1177	10.3133		67.9	9.90632	9.91076	9.94283
68	13.2956	13.2867	13.2802		68	11.5857	11.5414	11.557		68	11.2939	11.2094	11.2095			68	13.3057	13.3056	13.3056		68	12.419	12.3559	12.3368		68	12.1016	12.0514	12.0928			68	11.999	12.0272	12.0965		68	10.1771	10.1464	10.3133		68	9.89259	9.91261	9.94556
68.1	13.2967	13.2869	13.2838		68.1	11.5736	11.5507	11.5518		68.1	11.3038	11.2095	11.1999			68.1	13.3056	13.3056	13.3056		68.1	12.4141	12.3666	12.3241		68.1	12.1045	12.0393	12.0999			68.1	11.9956	12.0223	12.0862		68.1	10.1616	10.1512	10.3023		68.1	9.89918	9.89955	9.94476
68.2	13.2949	13.2857	13.2825		68.2	11.5887	11.5364	11.5599		68.2	11.2835	11.211	11.1868			68.2	13.3056	13.3056	13.3056		68.2	12.4044	12.3701	12.3326		68.2	12.0975	12.0461	12.0902			68.2	12.008	12.0196	12.0858		68.2	10.1531	10.1437	10.3003		68.2	9.89401	9.88612	9.9238
68.3	13.2951	13.2876	13.2836		68.3	11.5951	11.5594	11.565		68.3	11.2898	11.2229	11.1939			68.3	13.3056	13.3056	13.3056		68.3	12.4083	12.3555	12.3106		68.3	12.0927	12.0354	12.0849			68.3	11.9978	12.0339	12.0784		68.3	10.138	10.1548	10.3184		68.3	9.89055	9.88558	9.92405
68.4	13.2947	13.2878	13.2854		68.4	11.594	11.553	11.551		68.4	11.2817	11.2212	11.1889			68.4	13.3056	13.3057	13.3056		68.4	12.4048	12.3628	12.3219		68.4	12.1016	12.0466	12.0816			68.4	11.9927	12.0195	12.0669		68.4	10.1491	10.1597	10.3076		68.4	9.89486	9.89463	9.92304
68.5	13.2992	13.2875	13.2841		68.5	11.5898	11.561	11.5476		68.5	11.2784	11.2319	11.1956			68.5	13.3056	13.3056	13.3055		68.5	12.417	12.3554	12.3204		68.5	12.0942	12.0551	12.0857			68.5	11.993	12.0303	12.0774		68.5	10.1521	10.1461	10.3125		68.5	9.88631	9.89608	9.93059
68.6	13.2958	13.2901	13.2834		68.6	11.5908	11.5653	11.5579		68.6	11.2795	11.2437	11.208			68.6	13.3056	13.3056	13.3055		68.6	12.4128	12.3636	12.3312		68.6	12.076	12.044	12.0921			68.6	11.9852	12.0279	12.072		68.6	10.1599	10.1381	10.3258		68.6	9.88564	9.88594	9.9204
68.7	13.2967	13.2908	13.2811		68.7	11.5817	11.571	11.541		68.7	11.2765	11.2424	11.2082			68.7	13.3056	13.3057	13.3055		68.7	12.3876	12.3292	12.3259		68.7	12.0746	12.0484	12.0929			68.7	11.9833	12.032	12.0779		68.7	10.1784	10.1487	10.3263		68.7	9.8824	9.89613	9.94162
68.8	13.2961	13.29	13.2838		68.8	11.5927	11.57	11.5311		68.8	11.2797	11.2292	11.2248			68.8	13.3056	13.3057	13.3054		68.8	12.387	12.3576	12.3345		68.8	12.0973	12.0386	12.107			68.8	11.9875	12.0312	12.0702		68.8	10.1571	10.1434	10.3176		68.8	9.8765	9.89943	9.94948
68.9	13.2941	13.2902	13.2818		68.9	11.5846	11.5812	11.5395		68.9	11.2909	11.252	11.2176			68.9	13.3056	13.3056	13.3055		68.9	12.3951	12.3563	12.3393		68.9	12.0815	12.0379	12.0968			68.9	11.9932	12.0332	12.0595		68.9	10.1707	10.1277	10.3242		68.9	9.88785	9.89809	9.93526
69	13.2944	13.2896	13.2837		69	11.5759	11.5667	11.5449		69	11.2921	11.2265	11.2145			69	13.3056	13.3056	13.3055		69	12.4004	12.3696	12.3501		69	12.0858	12.0215	12.1			69	11.9933	12.0346	12.06		69	10.1623	10.1303	10.3231		69	9.8999	9.88418	9.93702
69.1	13.2966	13.2873	13.2849		69.1	11.5915	11.5729	11.5455		69.1	11.2967	11.2211	11.231			69.1	13.3055	13.3057	13.3054		69.1	12.4083	12.3723	12.3245		69.1	12.1018	12.0342	12.1089			69.1	12.0003	12.0323	12.0646		69.1	10.159	10.1303	10.3058		69.1	9.89648	9.90298	9.92844
69.2	13.2961	13.2873	13.2852		69.2	11.5848	11.5825	11.5541		69.2	11.3018	11.229	11.2179			69.2	13.3055	13.3057	13.3054		69.2	12.4004	12.3541	12.3415		69.2	12.105	12.0438	12.0871			69.2	11.9947	12.0384	12.0834		69.2	10.1594	10.1411	10.2986		69.2	9.87724	9.90316	9.93121
69.3	13.2969	13.2885	13.2839		69.3	11.6102	11.5692	11.555		69.3	11.2971	11.2295	11.2195			69.3	13.3056	13.3055	13.3054		69.3	12.4068	12.3562	12.3314		69.3	12.0955	12.0571	12.0994			69.3	12.0055	12.0227	12.0861		69.3	10.1476	10.1391	10.2948		69.3	9.89335	9.89973	9.93472
69.4	13.2948	13.2887	13.2866		69.4	11.5857	11.5668	11.5698		69.4	11.2993	11.2231	11.2151			69.4	13.3056	13.3057	13.3054		69.4	12.4106	12.38	12.3314		69.4	12.1085	12.0504	12.0921			69.4	12.0093	12.0037	12.0858		69.4	10.1554	10.1472	10.308		69.4	9.89057	9.90149	9.91796
69.5	13.2961	13.2871	13.2835		69.5	11.5987	11.5498	11.5603		69.5	11.2931	11.2233	11.2058			69.5	13.3055	13.3057	13.3055		69.5	12.4273	12.3625	12.3259		69.5	12.1051	12.0456	12.0766			69.5	11.999	12.0246	12.0935		69.5	10.1548	10.1547	10.322		69.5	9.88712	9.90151	9.93251
69.6	13.2954	13.2887	13.286		69.6	11.5969	11.5584	11.5583		69.6	11.2864	11.2349	11.2104			69.6	13.3055	13.3056	13.3054		69.6	12.4072	12.3647	12.3194		69.6	12.1029	12.0483	12.0888			69.6	11.9992	12.0197	12.0812		69.6	10.1673	10.1519	10.3264		69.6	9.89761	9.90048	9.93029
69.7	13.2971	13.2884	13.2829		69.7	11.6008	11.5732	11.5479		69.7	11.287	11.2299	11.2054			69.7	13.3056	13.3057	13.3055		69.7	12.4136	12.3635	12.3334		69.7	12.103	12.0503	12.0907			69.7	12.0007	12.0319	12.0774		69.7	10.1675	10.1498	10.3281		69.7	9.90439	9.89998	9.92136
69.8	13.296	13.2847	13.2843		69.8	11.5991	11.5726	11.558		69.8	11.2809	11.2338	11.2018			69.8	13.3056	13.3057	13.3054		69.8	12.4064	12.3442	12.3346		69.8	12.1028	12.0331	12.0878			69.8	11.9912	12.0149	12.089		69.8	10.1434	10.1587	10.3205		69.8	9.89493	9.89484	9.93276
69.9	13.2938	13.2864	13.2832		69.9	11.6122	11.582	11.5539		69.9	11.2922	11.2296	11.2209			69.9	13.3056	13.3057	13.3055		69.9	12.4135	12.3338	12.3333		69.9	12.0996	12.0396	12.0839			69.9	11.9788	12.0225	12.0694		69.9	10.1567	10.1531	10.3379		69.9	9.88186	9.89945	9.94647
70	13.2956	13.2874	13.2852		70	11.5987	11.5739	11.5314		70	11.2988	11.2331	11.2192			70	13.3056	13.3057	13.3055		70	12.4089	12.3391	12.3381		70	12.0743	12.0458	12.103			70	12	12.0238	12.0727		70	10.1629	10.1546	10.3189		70	9.8886	9.90911	9.93703
70.1	13.2982	13.2894	13.2837		70.1	11.5988	11.5761	11.5479		70.1	11.2848	11.2307	11.2139			70.1	13.3057	13.3057	13.3055		70.1	12.4044	12.3609	12.3415		70.1	12.0864	12.0357	12.1027			70.1	11.9882	12.0358	12.0555		70.1	10.1796	10.1374	10.3217		70.1	9.88757	9.8949	9.93167
70.2	13.2973	13.2902	13.2855		70.2	11.5994	11.5893	11.5623		70.2	11.2927	11.2444	11.2244			70.2	13.3056	13.3057	13.3055		70.2	12.3923	12.3657	12.3451		70.2	12.0934	12.0336	12.0974			70.2	11.9929	12.0352	12.0737		70.2	10.1646	10.1295	10.3151		70.2	9.89099	9.89983	9.94303
70.3	13.2958	13.2861	13.2884		70.3	11.5862	11.5611	11.5501		70.3	11.3043	11.2411	11.2242			70.3	13.3057	13.3057	13.3055		70.3	12.4113	12.3668	12.3193		70.3	12.0926	12.0383	12.1015			70.3	11.9929	12.0342	12.068		70.3	10.167	10.1287	10.3103		70.3	9.8899	9.9048	9.9326
70.4	13.2966	13.2901	13.2876		70.4	11.5786	11.5826	11.5688		70.4	11.2995	11.2505	11.2209			70.4	13.3056	13.3056	13.3054		70.4	12.411	12.3585	12.3216		70.4	12.0869	12.0411	12.0967			70.4	11.9901	12.04	12.0737		70.4	10.1537	10.1399	10.3053		70.4	9.90041	9.90563	9.92544
70.5	13.2943	13.2875	13.2887		70.5	11.5836	11.5655	11.5598		70.5	11.3167	11.2518	11.2281			70.5	13.3056	13.3057	13.3054		70.5	12.4014	12.3537	12.3195		70.5	12.0866	12.0508	12.0945			70.5	11.9985	12.0239	12.0702		70.5	10.1478	10.1504	10.3024		70.5	9.90399	9.8981	9.93913
70.6	13.2934	13.2898	13.2838		70.6	11.5965	11.5697	11.5619		70.6	11.303	11.253	11.2154			70.6	13.3056	13.3056	13.3054		70.6	12.4217	12.3716	12.3184		70.6	12.0989	12.0458	12.0846			70.6	11.9991	12.0276	12.0581		70.6	10.161	10.1453	10.3036		70.6	9.90409	9.91043	9.93175
70.7	13.2986	13.2913	13.2867		70.7	11.6031	11.5587	11.5713		70.7	11.3048	11.2377	11.2063			70.7	13.3056	13.3056	13.3054		70.7	12.4003	12.3587	12.3209		70.7	12.1	12.0745	12.0721			70.7	11.9935	12.0226	12.0751		70.7	10.1521	10.1446	10.314		70.7	9.89835	9.91293	9.92182
70.8	13.2979	13.2873	13.2861		70.8	11.6103	11.5505	11.5784		70.8	11.2992	11.2201	11.2209			70.8	13.3056	13.3056	13.3054		70.8	12.4336	12.366	12.3267		70.8	12.0866	12.0514	12.0797			70.8	11.9962	12.032	12.084		70.8	10.1497	10.1476	10.3267		70.8	9.90248	9.90753	9.9277
70.9	13.2964	13.2908	13.2841		70.9	11.6027	11.5646	11.5553		70.9	11.3017	11.2336	11.205			70.9	13.3056	13.3056	13.3054		70.9	12.42	12.3627	12.3257		70.9	12.0793	12.042	12.0835			70.9	11.9998	12.04	12.0804		70.9	10.1663	10.1356	10.3227		70.9	9.89235	9.89679	9.92259
71	13.2965	13.2879	13.2872		71	11.6078	11.571	11.548		71	11.2929	11.2352	11.2236			71	13.3056	13.3056	13.3055		71	12.4124	12.3753	12.335		71	12.1027	12.059	12.0869			71	11.9828	12.0295	12.0786		71	10.1712	10.1427	10.3121		71	9.89091	9.90205	9.91412
71.1	13.2968	13.2888	13.2893		71.1	11.6049	11.577	11.5394		71.1	11.2768	11.2282	11.2234			71.1	13.3057	13.3056	13.3054		71.1	12.4052	12.369	12.3365		71.1	12.0928	12.0547	12.1037			71.1	11.9917	12.0397	12.0922		71.1	10.1557	10.1464	10.3169		71.1	9.89035	9.8981	9.91464
71.2	13.2969	13.2904	13.2849		71.2	11.5986	11.5924	11.5501		71.2	11.3024	11.2364	11.2279			71.2	13.3056	13.3056	13.3053		71.2	12.3941	12.3557	12.3419		71.2	12.0827	12.0306	12.1049			71.2	11.9878	12.0457	12.0798		71.2	10.1754	10.1346	10.3292		71.2	9.88909	9.89727	9.92793
71.3	13.2979	13.2907	13.2848		71.3	11.6075	11.5767	11.5727		71.3	11.2986	11.2333	11.2313			71.3	13.3056	13.3057	13.3055		71.3	12.398	12.3615	12.3477		71.3	12.0844	12.0437	12.1009			71.3	11.9865	12.0431	12.0699		71.3	10.1744	10.1341	10.3176		71.3	9.88153	9.90378	9.91873
71.4	13.2967	13.2904	13.2901		71.4	11.5985	11.5881	11.5682		71.4	11.3032	11.2396	11.2297			71.4	13.3056	13.3056	13.3054		71.4	12.3825	12.3703	12.3264		71.4	12.0825	12.0438	12.1005			71.4	11.987	12.0291	12.0733		71.4	10.1634	10.1292	10.312		71.4	9.8786	9.90304	9.93097
71.5	13.2938	13.2895	13.2876		71.5	11.6106	11.5933	11.5711		71.5	11.3049	11.2401	11.2434			71.5	13.3056	13.3056	13.3054		71.5	12.3985	12.3642	12.3282		71.5	12.0723	12.0373	12.0947			71.5	11.9823	12.0366	12.0686		71.5	10.1522	10.1424	10.3325		71.5	9.89146	9.89973	9.94484
71.6	13.2951	13.29	13.2853		71.6	11.5899	11.5907	11.5731		71.6	11.3071	11.247	11.2282			71.6	13.3056	13.3056	13.3054		71.6	12.4065	12.3659	12.349		71.6	12.0921	12.0439	12.1029			71.6	11.9821	12.039	12.0669		71.6	10.1488	10.1287	10.2971		71.6	9.88737	9.91079	9.92877
71.7	13.2969	13.2923	13.2842		71.7	11.5955	11.5859	11.5703		71.7	11.3142	11.2433	11.2218			71.7	13.3056	13.3057	13.3055		71.7	12.4009	12.3757	12.3406		71.7	12.0864	12.0686	12.1009			71.7	12.0003	12.0349	12.0642		71.7	10.1442	10.1435	10.3135		71.7	9.89806	9.91242	9.92334
71.8	13.2976	13.2898	13.2829		71.8	11.5877	11.5831	11.5641		71.8	11.3202	11.2496	11.2207			71.8	13.3056	13.3056	13.3055		71.8	12.4144	12.3735	12.3075		71.8	12.1006	12.0613	12.0939			71.8	11.991	12.0347	12.0858		71.8	10.144	10.1373	10.309		71.8	9.89136	9.90752	9.93901
71.9	13.2985	13.2892	13.2877		71.9	11.6015	11.592	11.5642		71.9	11.3172	11.2387	11.2153			71.9	13.3056	13.3056	13.3055		71.9	12.4133	12.3794	12.3236		71.9	12.0849	12.0383	12.1036			71.9	11.9995	12.0315	12.0858		71.9	10.1444	10.1365	10.3118		71.9	9.90843	9.91121	9.94239
72	13.3	13.2907	13.2888		72	11.6067	11.5816	11.5706		72	11.3135	11.2488	11.2162			72	13.3056	13.3056	13.3056		72	12.4149	12.3821	12.3254		72	12.0864	12.0664	12.0981			72	11.9984	12.0187	12.0767		72	10.1488	10.1598	10.3247		72	9.90267	9.90916	9.92724
72.1	13.2949	13.2898	13.2862		72.1	11.6002	11.5623	11.5459		72.1	11.3043	11.2373	11.2252			72.1	13.3056	13.3056	13.3056		72.1	12.4135	12.3766	12.3324		72.1	12.101	12.0653	12.0958			72.1	11.9953	12.0391	12.0989		72.1	10.1706	10.1459	10.3326		72.1	9.90023	9.92287	9.92438
72.2	13.297	13.286	13.284		72.2	11.6188	11.5679	11.5516		72.2	11.2976	11.2337	11.2255			72.2	13.3056	13.3057	13.3055		72.2	12.4196	12.3748	12.3272		72.2	12.0971	12.0321	12.1058			72.2	12.0135	12.0319	12.1005		72.2	10.16	10.129	10.3205		72.2	9.90152	9.90351	9.92555
72.3	13.2978	13.2868	13.2881		72.3	11.6143	11.574	11.5486		72.3	11.3011	11.2331	11.2191			72.3	13.3056	13.3056	13.3056		72.3	12.3976	12.3573	12.3365		72.3	12.1092	12.0399	12.0945			72.3	11.9913	12.0251	12.0859		72.3	10.1625	10.1339	10.3314		72.3	9.88607	9.90468	9.91499
72.4	13.297	13.2878	13.2886		72.4	11.622	11.563	11.5431		72.4	11.3071	11.2532	11.2288			72.4	13.3056	13.3056	13.3055		72.4	12.4212	12.3675	12.3474		72.4	12.0933	12.0403	12.0993			72.4	11.9899	12.0365	12.0725		72.4	10.1651	10.1186	10.31		72.4	9.88721	9.89905	9.91759
72.5	13.2984	13.287	13.2893		72.5	11.6325	11.5886	11.5715		72.5	11.3119	11.2437	11.2275			72.5	13.3056	13.3056	13.3055		72.5	12.3878	12.3674	12.3414		72.5	12.0917	12.0335	12.1087			72.5	11.9968	12.0326	12.0863		72.5	10.1662	10.1263	10.323		72.5	9.88135	9.89372	9.91355
72.6	13.2973	13.2917	13.287		72.6	11.6258	11.5833	11.5777		72.6	11.3172	11.2416	11.2247			72.6	13.3056	13.3056	13.3055		72.6	12.4119	12.3755	12.3445		72.6	12.0809	12.0323	12.0974			72.6	11.9922	12.0424	12.075		72.6	10.1605	10.1241	10.3189		72.6	9.88202	9.89644	9.92529
72.7	13.2997	13.2898	13.2894		72.7	11.604	11.5764	11.5688		72.7	11.3145	11.244	11.2179			72.7	13.3056	13.3056	13.3055		72.7	12.397	12.3901	12.3361		72.7	12.0767	12.0512	12.113			72.7	12.0015	12.0442	12.08		72.7	10.1586	10.1397	10.3035		72.7	9.89194	9.90836	9.93245
72.8	13.2964	13.2915	13.2872		72.8	11.6139	11.574	11.5787		72.8	11.3177	11.2567	11.2369			72.8	13.3056	13.3056	13.3055		72.8	12.4023	12.3635	12.34		72.8	12.0824	12.0539	12.11			72.8	11.995	12.021	12.0724		72.8	10.1599	10.122	10.3053		72.8	9.88971	9.90032	9.9293
72.9	13.2967	13.2906	13.2875		72.9	11.591	11.5894	11.5803		72.9	11.3282	11.2548	11.2048			72.9	13.3056	13.3057	13.3055		72.9	12.4105	12.3898	12.3163		72.9	12.0942	12.056	12.1143			72.9	11.9874	12.0294	12.0682		72.9	10.1504	10.1298	10.2978		72.9	9.88136	9.90388	9.92924
73	13.2968	13.2926	13.2845		73	11.5848	11.5736	11.5817		73	11.3108	11.2458	11.2015			73	13.3057	13.3056	13.3055		73	12.4253	12.3831	12.3217		73	12.0835	12.0518	12.1023			73	12.0035	12.0325	12.082		73	10.1414	10.1435	10.311		73	9.89866	9.90398	9.93023
73.1	13.295	13.2916	13.2873		73.1	11.5965	11.5937	11.5751		73.1	11.3247	11.2465	11.2067			73.1	13.3057	13.3057	13.3055		73.1	12.4211	12.3801	12.3407		73.1	12.1041	12.0547	12.1021			73.1	11.9904	12.0239	12.0784		73.1	10.1492	10.1379	10.3175		73.1	9.88773	9.90355	9.91972
73.2	13.2981	13.2925	13.2887		73.2	11.5877	11.574	11.5659		73.2	11.3143	11.2538	11.2097			73.2	13.3056	13.3057	13.3055		73.2	12.4174	12.3759	12.3329		73.2	12.1103	12.054	12.0787			73.2	12.0205	12.0137	12.0827		73.2	10.1599	10.1384	10.316		73.2	9.89215	9.90579	9.92883
73.3	13.2991	13.2907	13.2851		73.3	11.6059	11.5785	11.5725		73.3	11.3127	11.2561	11.2248			73.3	13.3056	13.3057	13.3055		73.3	12.4237	12.3728	12.3317		73.3	12.1067	12.048	12.0865			73.3	12.0118	12.0182	12.0984		73.3	10.1709	10.136	10.3114		73.3	9.8977	9.90857	9.9236
73.4	13.2977	13.2915	13.2895		73.4	11.6123	11.5928	11.5677		73.4	11.295	11.2491	11.2191			73.4	13.3056	13.3056	13.3055		73.4	12.4252	12.3571	12.3387		73.4	12.1104	12.051	12.0973			73.4	12.0012	12.0215	12.0944		73.4	10.1616	10.1395	10.3153		73.4	9.89108	9.90665	9.92722
73.5	13.2965	13.2918	13.2891		73.5	11.6203	11.575	11.5593		73.5	11.2953	11.2412	11.2424			73.5	13.3056	13.3057	13.3055		73.5	12.4109	12.3644	12.3421		73.5	12.1184	12.041	12.1024			73.5	12.0006	12.0214	12.0949		73.5	10.171	10.1354	10.3067		73.5	9.89602	9.88397	9.93205
73.6	13.2979	13.2934	13.2874		73.6	11.6094	11.5692	11.5722		73.6	11.3119	11.2369	11.2302			73.6	13.3056	13.3055	13.3054		73.6	12.3976	12.3564	12.3396		73.6	12.1035	12.0402	12.1024			73.6	11.9911	12.0504	12.083		73.6	10.1658	10.1136	10.3197		73.6	9.87584	9.90152	9.92541
73.7	13.2996	13.2887	13.2913		73.7	11.6176	11.5821	11.563		73.7	11.3131	11.2397	11.2322			73.7	13.3056	13.3056	13.3054		73.7	12.4208	12.3655	12.3439		73.7	12.0878	12.0374	12.0994			73.7	11.991	12.0418	12.0825		73.7	10.1792	10.1287	10.2907		73.7	9.88865	9.8863	9.89805
73.8	13.2988	13.2934	13.2881		73.8	11.6069	11.5939	11.5825		73.8	11.3011	11.2537	11.2203			73.8	13.3056	13.3057	13.3054		73.8	12.4063	12.3768	12.3362		73.8	12.091	12.0507	12.1057			73.8	11.9965	12.0362	12.1021		73.8	10.1693	10.1172	10.3078		73.8	9.86679	9.88233	9.91293
73.9	13.2992	13.291	13.2896		73.9	11.6087	11.5952	11.5776		73.9	11.3325	11.2478	11.2387			73.9	13.3057	13.3056	13.3055		73.9	12.4004	12.384	12.3349		73.9	12.0996	12.0524	12.118			73.9	11.978	12.0366	12.0802		73.9	10.1593	10.1364	10.292		73.9	9.88165	9.89544	9.91983
74	13.2994	13.2899	13.2855		74	11.6207	11.5772	11.5804		74	11.3175	11.2589	11.2239			74	13.3055	13.3056	13.3054		74	12.4161	12.3918	12.339		74	12.0903	12.0503	12.1097			74	11.9882	12.0336	12.08		74	10.1448	10.1463	10.3028		74	9.8875	9.90642	9.93202
74.1	13.2972	13.2888	13.2895		74.1	11.6082	11.5899	11.5947		74.1	11.3146	11.2511	11.2251			74.1	13.3056	13.3056	13.3054		74.1	12.4206	12.3828	12.3247		74.1	12.1021	12.0614	12.1084			74.1	11.9926	12.0445	12.0609		74.1	10.1431	10.1441	10.3082		74.1	9.88604	9.90835	9.93375
74.2	13.298	13.292	13.29		74.2	11.5988	11.5932	11.5859		74.2	11.3238	11.2549	11.2113			74.2	13.3056	13.3056	13.3054		74.2	12.4211	12.3722	12.3208		74.2	12.1019	12.0536	12.1259			74.2	11.9905	12.0313	12.0854		74.2	10.133	10.1444	10.3152		74.2	9.88322	9.89718	9.92606
74.3	13.2958	13.2902	13.2902		74.3	11.5983	11.5948	11.5825		74.3	11.3145	11.251	11.2014			74.3	13.3056	13.3056	13.3055		74.3	12.4247	12.383	12.3344		74.3	12.1054	12.0501	12.1088			74.3	11.9995	12.0356	12.0791		74.3	10.1625	10.1512	10.3136		74.3	9.90441	9.90464	9.92177
74.4	13.2971	13.292	13.2892		74.4	11.6158	11.6041	11.5765		74.4	11.3041	11.2464	11.2211			74.4	13.3056	13.3055	13.3054		74.4	12.4262	12.3612	12.3295		74.4	12.1088	12.0692	12.1066			74.4	12.0142	12.0247	12.0887		74.4	10.1606	10.143	10.3132		74.4	9.90794	9.90405	9.9348
74.5	13.2983	13.2922	13.2879		74.5	11.6044	11.5871	11.581		74.5	11.3067	11.2457	11.2292			74.5	13.3056	13.3055	13.3054		74.5	12.4277	12.3773	12.3478		74.5	12.1098	12.0506	12.0845			74.5	11.9931	12.0231	12.0918		74.5	10.1563	10.1362	10.3375		74.5	9.90514	9.90425	9.92912
74.6	13.299	13.2908	13.2884		74.6	11.6141	11.579	11.5608		74.6	11.2918	11.2546	11.238			74.6	13.3056	13.3055	13.3054		74.6	12.428	12.3684	12.3433		74.6	12.1216	12.054	12.0899			74.6	12.0032	12.0257	12.0857		74.6	10.1577	10.1347	10.3036		74.6	9.894	9.90278	9.9329
74.7	13.2994	13.293	13.2905		74.7	11.6193	11.5958	11.5839		74.7	11.3104	11.2497	11.224			74.7	13.3055	13.3056	13.3054		74.7	12.4267	12.3703	12.3434		74.7	12.1005	12.0521	12.0987			74.7	11.9865	12.0348	12.0911		74.7	10.1677	10.1241	10.3131		74.7	9.89931	9.91624	9.92486
74.8	13.2965	13.2933	13.2874		74.8	11.6165	11.5813	11.5831		74.8	11.3094	11.2567	11.2353			74.8	13.3056	13.3056	13.3054		74.8	12.4279	12.3631	12.3508		74.8	12.0996	12.0456	12.0998			74.8	12.0167	12.0508	12.094		74.8	10.1744	10.126	10.3122		74.8	9.88979	9.90752	9.91632
74.9	13.299	13.2905	13.2873		74.9	11.6176	11.57	11.5782		74.9	11.326	11.2458	11.2303			74.9	13.3056	13.3056	13.3054		74.9	12.4256	12.3775	12.349		74.9	12.1053	12.0458	12.1096			74.9	11.9964	12.0508	12.0702		74.9	10.1784	10.1297	10.3142		74.9	9.892	9.88947	9.90701
75	13.2997	13.2906	13.2882		75	11.6172	11.5997	11.5756		75	11.3259	11.2374	11.2364			75	13.3056	13.3056	13.3054		75	12.4232	12.3726	12.3393		75	12.0959	12.0492	12.112			75	12.0028	12.0491	12.0927		75	10.1567	10.1438	10.3157		75	9.8853	9.90554	9.91341
75.1	13.2985	13.2915	13.2863		75.1	11.6117	11.5947	11.5832		75.1	11.3285	11.2661	11.2266			75.1	13.3056	13.3056	13.3055		75.1	12.4152	12.3831	12.3294		75.1	12.1109	12.0383	12.1064			75.1	12.0018	12.0424	12.0818		75.1	10.1624	10.142	10.3076		75.1	9.88214	9.88396	9.91184
75.2	13.2971	13.2915	13.2876		75.2	11.6105	11.5977	11.5893		75.2	11.317	11.2529	11.2174			75.2	13.3056	13.3055	13.3055		75.2	12.4154	12.3785	12.3208		75.2	12.1012	12.0657	12.1168			75.2	11.9819	12.0399	12.0737		75.2	10.1656	10.1506	10.2968		75.2	9.88872	9.90052	9.92315
75.3	13.3005	13.2912	13.2904		75.3	11.6297	11.5956	11.5954		75.3	11.3339	11.2538	11.213			75.3	13.3056	13.3056	13.3055		75.3	12.4156	12.3741	12.3339		75.3	12.0982	12.0582	12.1142			75.3	11.9738	12.0329	12.0712		75.3	10.1525	10.1457	10.3088		75.3	9.88257	9.9057	9.92917
75.4	13.2973	13.291	13.2888		75.4	11.6183	11.6053	11.5869		75.4	11.3208	11.2635	11.2234			75.4	13.3056	13.3056	13.3055		75.4	12.4189	12.3827	12.332		75.4	12.0951	12.0477	12.1121			75.4	11.9909	12.0324	12.0703		75.4	10.1417	10.1514	10.3164		75.4	9.88348	9.91902	9.93356
75.5	13.2992	13.292	13.2917		75.5	11.6105	11.5962	11.5729		75.5	11.3237	11.2637	11.2088			75.5	13.3056	13.3056	13.3055		75.5	12.4341	12.3802	12.3416		75.5	12.0942	12.0511	12.1037			75.5	12.0087	12.0336	12.0672		75.5	10.1507	10.1545	10.313		75.5	9.88795	9.90035	9.94
75.6	13.2986	13.2933	13.2912		75.6	11.6137	11.5996	11.5769		75.6	11.3101	11.2588	11.2261			75.6	13.3056	13.3055	13.3055		75.6	12.428	12.3661	12.3392		75.6	12.1006	12.0672	12.0973			75.6	12.0098	12.0263	12.0772		75.6	10.15	10.1422	10.3132		75.6	9.87898	9.91745	9.91925
75.7	13.2983	13.2924	13.2911		75.7	11.6186	11.5976	11.5673		75.7	11.3085	11.2643	11.2272			75.7	13.3056	13.3055	13.3055		75.7	12.4225	12.372	12.3507		75.7	12.1176	12.0641	12.0869			75.7	12.0211	12.0363	12.0893		75.7	10.1761	10.1403	10.3078		75.7	9.88061	9.89841	9.92903
75.8	13.2979	13.2891	13.2887		75.8	11.6212	11.6163	11.5726		75.8	11.316	11.2678	11.2409			75.8	13.3056	13.3056	13.3055		75.8	12.4349	12.3561	12.3439		75.8	12.1186	12.0657	12.0871			75.8	12.019	12.0132	12.0883		75.8	10.1574	10.1328	10.319		75.8	9.88668	9.90905	9.9411
75.9	13.297	13.2915	13.29		75.9	11.6332	11.6029	11.5703		75.9	11.3029	11.2607	11.2462			75.9	13.3056	13.3056	13.3055		75.9	12.427	12.3571	12.3376		75.9	12.1118	12.0518	12.101			75.9	12.0004	12.0415	12.0846		75.9	10.1509	10.1471	10.3126		75.9	9.89828	9.90783	9.91723
76	13.2986	13.2916	13.2866		76	11.6228	11.6047	11.5836		76	11.3145	11.2739	11.2419			76	13.3055	13.3056	13.3055		76	12.4368	12.3673	12.349		76	12.1146	12.0392	12.1024			76	12.0165	12.0326	12.0945		76	10.1708	10.1358	10.3132		76	9.89615	9.89075	9.92049
76.1	13.2988	13.2903	13.291		76.1	11.6256	11.5902	11.5753		76.1	11.3179	11.263	11.2472			76.1	13.3056	13.3056	13.3055		76.1	12.4343	12.3743	12.3468		76.1	12.1074	12.0331	12.0988			76.1	12.0108	12.0315	12.0876		76.1	10.1657	10.1291	10.3012		76.1	9.88985	9.90085	9.91726
76.2	13.2987	13.292	13.2909		76.2	11.6401	11.5901	11.5938		76.2	11.321	11.2549	11.2564			76.2	13.3056	13.3055	13.3054		76.2	12.4168	12.3793	12.3354		76.2	12.1175	12.047	12.1017			76.2	12.0047	12.0444	12.0774		76.2	10.1571	10.136	10.2997		76.2	9.89771	9.90128	9.92085
76.3	13.3002	13.2934	13.2891		76.3	11.6395	11.5843	11.5881		76.3	11.3355	11.2531	11.2471			76.3	13.3056	13.3056	13.3054		76.3	12.4124	12.3802	12.3369		76.3	12.1176	12.0599	12.0969			76.3	12.0166	12.0433	12.0796		76.3	10.1509	10.1466	10.3107		76.3	9.89357	9.89164	9.92589
76.4	13.2997	13.2918	13.2906		76.4	11.6185	11.5887	11.5995		76.4	11.3176	11.2494	11.2452			76.4	13.3056	13.3057	13.3054		76.4	12.3996	12.3749	12.3389		76.4	12.1077	12.0518	12.1115			76.4	11.9881	12.0454	12.0802		76.4	10.1526	10.144	10.3156		76.4	9.88935	9.88669	9.91487
76.5	13.2978	13.2907	13.2909		76.5	11.626	11.6036	11.5947		76.5	11.3311	11.2438	11.2302			76.5	13.3056	13.3057	13.3054		76.5	12.4337	12.369	12.3272		76.5	12.1217	12.06	12.1123			76.5	12.0007	12.0322	12.0782		76.5	10.1427	10.1371	10.3225		76.5	9.88707	9.89465	9.92793
76.6	13.298	13.2944	13.2914		76.6	11.625	11.6098	11.5923		76.6	11.3242	11.2514	11.2323			76.6	13.3056	13.3057	13.3054		76.6	12.4324	12.3883	12.3341		76.6	12.0914	12.0549	12.1026			76.6	11.9833	12.0443	12.06		76.6	10.1422	10.1644	10.2986		76.6	9.88361	9.90541	9.93424
76.7	13.2959	13.2928	13.2893		76.7	11.6076	11.6024	11.589		76.7	11.3384	11.2602	11.2168			76.7	13.3056	13.3057	13.3054		76.7	12.4375	12.3804	12.3435		76.7	12.0921	12.0537	12.1131			76.7	11.9945	12.0278	12.0615		76.7	10.1472	10.1419	10.319		76.7	9.88351	9.90424	9.91361
76.8	13.2984	13.2914	13.2899		76.8	11.6065	11.6035	11.5768		76.8	11.3171	11.2524	11.2191			76.8	13.3056	13.3057	13.3054		76.8	12.4392	12.3873	12.3555		76.8	12.0875	12.0584	12.1136			76.8	11.9939	12.0343	12.0691		76.8	10.1569	10.1694	10.3056		76.8	9.89307	9.91617	9.93464
76.9	13.2988	13.2907	13.2891		76.9	11.6133	11.6128	11.5652		76.9	11.3296	11.2568	11.2344			76.9	13.3056	13.3056	13.3055		76.9	12.4354	12.371	12.3408		76.9	12.0993	12.0501	12.1035			76.9	11.9921	12.0179	12.0691		76.9	10.1702	10.1339	10.31		76.9	9.89417	9.92037	9.92956
77	13.2983	13.2895	13.2899		77	11.6278	11.6007	11.5778		77	11.3206	11.2478	11.2435			77	13.3056	13.3056	13.3055		77	12.4285	12.3618	12.3466		77	12.1038	12.061	12.0978			77	11.9968	12.0296	12.0796		77	10.171	10.1319	10.3188		77	9.89985	9.90689	9.92035
77.1	13.2999	13.2922	13.2883		77.1	11.6336	11.5986	11.5872		77.1	11.324	11.2545	11.2337			77.1	13.3056	13.3056	13.3055		77.1	12.4379	12.3669	12.3395		77.1	12.12	12.0587	12.0976			77.1	12.001	12.0398	12.0679		77.1	10.1655	10.1266	10.311		77.1	9.89691	9.90113	9.9268
77.2	13.2998	13.2924	13.2898		77.2	11.6379	11.5937	11.5927		77.2	11.3273	11.2545	11.2389			77.2	13.3056	13.3056	13.3054		77.2	12.4248	12.3728	12.3598		77.2	12.1002	12.0477	12.0928			77.2	11.9969	12.0336	12.0858		77.2	10.1668	10.1366	10.316		77.2	9.88501	9.90986	9.93673
77.3	13.301	13.2913	13.2897		77.3	11.6304	11.6004	11.5983		77.3	11.3165	11.2476	11.2396			77.3	13.3055	13.3056	13.3054		77.3	12.4343	12.3801	12.3432		77.3	12.1181	12.0403	12.1029			77.3	12.0039	12.0325	12.0945		77.3	10.1637	10.1361	10.3099		77.3	9.89586	9.90842	9.937
77.4	13.2997	13.2941	13.2912		77.4	11.632	11.5864	11.5962		77.4	11.3342	11.2393	11.2319			77.4	13.3056	13.3056	13.3054		77.4	12.4276	12.3804	12.3527		77.4	12.1053	12.0587	12.106			77.4	12.0125	12.0339	12.0895		77.4	10.159	10.1354	10.2973		77.4	9.89484	9.90169	9.92428
77.5	13.2987	13.2922	13.2885		77.5	11.622	11.5952	11.5965		77.5	11.3297	11.2409	11.2436			77.5	13.3056	13.3056	13.3054		77.5	12.4051	12.3735	12.3358		77.5	12.1101	12.0486	12.1041			77.5	12.0138	12.0318	12.0767		77.5	10.1572	10.1266	10.2874		77.5	9.89195	9.90067	9.92331
77.6	13.3005	13.2949	13.2894		77.6	11.631	11.5917	11.6127		77.6	11.3358	11.2446	11.2306			77.6	13.3056	13.3056	13.3053		77.6	12.4182	12.3907	12.326		77.6	12.1152	12.0501	12.1031			77.6	12.0069	12.038	12.0878		77.6	10.1425	10.1463	10.3089		77.6	9.89561	9.89731	9.93094
77.7	13.2974	13.2956	13.2901		77.7	11.6219	11.5837	11.5895		77.7	11.3263	11.2455	11.2339			77.7	13.3056	13.3056	13.3054		77.7	12.4172	12.3782	12.3201		77.7	12.1192	12.0692	12.1129			77.7	11.996	12.0403	12.0869		77.7	10.1508	10.152	10.304		77.7	9.88707	9.89238	9.92379
77.8	13.2994	13.2901	13.291		77.8	11.6293	11.5952	11.6066		77.8	11.3436	11.2393	11.228			77.8	13.3056	13.3055	13.3054		77.8	12.4251	12.374	12.3389		77.8	12.1058	12.0543	12.1045			77.8	11.9882	12.0346	12.0744		77.8	10.148	10.1459	10.3113		77.8	9.8839	9.90364	9.9191
77.9	13.2992	13.2923	13.2892		77.9	11.6225	11.6042	11.6033		77.9	11.3314	11.2412	11.2236			77.9	13.3056	13.3055	13.3054		77.9	12.418	12.3711	12.3418		77.9	12.1116	12.0569	12.1214			77.9	11.9806	12.0309	12.0769		77.9	10.1589	10.1405	10.3201		77.9	9.88237	9.90411	9.91531
78	13.2994	13.2928	13.2939		78	11.6158	11.6117	11.5951		78	11.3332	11.2387	11.2258			78	13.3056	13.3055	13.3055		78	12.439	12.3818	12.3368		78	12.1083	12.0559	12.1253			78	11.9818	12.0302	12.0658		78	10.1611	10.1406	10.3239		78	9.87916	9.90804	9.92424
78.1	13.2995	13.2922	13.2887		78.1	11.6082	11.6025	11.5711		78.1	11.3275	11.2359	11.2323			78.1	13.3056	13.3056	13.3055		78.1	12.4343	12.3685	12.3416		78.1	12.0991	12.0581	12.1031			78.1	11.9798	12.0398	12.0609		78.1	10.1583	10.1434	10.3285		78.1	9.87758	9.89884	9.92761
78.2	13.3007	13.2929	13.2884		78.2	11.616	11.6018	11.5789		78.2	11.3142	11.2456	11.2374			78.2	13.3056	13.3055	13.3054		78.2	12.429	12.3674	12.3531		78.2	12.0935	12.0485	12.0998			78.2	12.0093	12.0215	12.0835		78.2	10.1683	10.1424	10.3312		78.2	9.89886	9.9149	9.91917
78.3	13.298	13.2938	13.2877		78.3	11.6408	11.5999	11.5816		78.3	11.3258	11.2445	11.2368			78.3	13.3057	13.3056	13.3054		78.3	12.4319	12.37	12.3494		78.3	12.11	12.0486	12.0968			78.3	12.0074	12.0308	12.0777		78.3	10.1606	10.119	10.3127		78.3	9.894	9.91587	9.93098
78.4	13.3006	13.2927	13.2935		78.4	11.6232	11.6109	11.6025		78.4	11.3304	11.2565	11.2461			78.4	13.3056	13.3056	13.3054		78.4	12.4235	12.3641	12.3524		78.4	12.0939	12.057	12.088			78.4	12.0042	12.0463	12.0827		78.4	10.1759	10.1302	10.3095		78.4	9.90095	9.91486	9.92555
78.5	13.3011	13.2939	13.2909		78.5	11.6109	11.6138	11.604		78.5	11.3297	11.2548	11.2433			78.5	13.3056	13.3057	13.3054		78.5	12.4257	12.3727	12.3513		78.5	12.1207	12.0576	12.11			78.5	11.9924	12.0417	12.0785		78.5	10.1647	10.1301	10.2987		78.5	9.89613	9.91122	9.92711
78.6	13.2993	13.2955	13.2913		78.6	11.6478	11.593	11.6028		78.6	11.3372	11.2573	11.2403			78.6	13.3056	13.3058	13.3054		78.6	12.4079	12.3874	12.3527		78.6	12.1056	12.0531	12.1049			78.6	12.0041	12.0443	12.0885		78.6	10.1429	10.1345	10.2965		78.6	9.89227	9.91515	9.92556
78.7	13.2978	13.2961	13.292		78.7	11.6339	11.599	11.6005		78.7	11.3341	11.2472	11.2409			78.7	13.3056	13.3058	13.3055		78.7	12.411	12.3844	12.3522		78.7	12.1155	12.0659	12.1142			78.7	12.0021	12.0382	12.0864		78.7	10.1655	10.1407	10.296		78.7	9.88087	9.90571	9.92501
78.8	13.2982	13.2937	13.2876		78.8	11.6512	11.594	11.6126		78.8	11.3434	11.2558	11.2243			78.8	13.3056	13.3058	13.3055		78.8	12.4098	12.3815	12.3402		78.8	12.1193	12.0619	12.1184			78.8	12.0079	12.0493	12.095		78.8	10.1376	10.143	10.3213		78.8	9.89356	9.89735	9.9274
78.9	13.2988	13.2916	13.2899		78.9	11.6426	11.5936	11.597		78.9	11.3309	11.246	11.2369			78.9	13.3057	13.3059	13.3055		78.9	12.4187	12.3767	12.3345		78.9	12.1456	12.078	12.12			78.9	11.991	12.0554	12.0958		78.9	10.1429	10.1576	10.3143		78.9	9.89212	9.89535	9.92368
79	13.2993	13.295	13.2903		79	11.6311	11.6012	11.6093		79	11.3337	11.2523	11.2302			79	13.3057	13.3059	13.3055		79	12.4218	12.3788	12.3473		79	12.1067	12.0701	12.113			79	12.006	12.0388	12.0678		79	10.1343	10.1526	10.3096		79	9.86959	9.89119	9.91228
79.1	13.2995	13.2939	13.2904		79.1	11.6272	11.6083	11.6123		79.1	11.3238	11.2552	11.2181			79.1	13.3056	13.3059	13.3055		79.1	12.4386	12.3885	12.3597		79.1	12.1148	12.0635	12.1192			79.1	12.0003	12.0334	12.0873		79.1	10.1537	10.151	10.3242		79.1	9.88848	9.90404	9.90915
79.2	13.3028	13.2934	13.29		79.2	11.6226	11.612	11.5918		79.2	11.3311	11.259	11.2297			79.2	13.3056	13.3059	13.3055		79.2	12.4374	12.3664	12.3483		79.2	12.1139	12.0731	12.1147			79.2	11.9722	12.0528	12.0652		79.2	10.1587	10.1544	10.3053		79.2	9.87164	9.90116	9.92338
79.3	13.3012	13.2929	13.2902		79.3	11.6315	11.6156	11.5789		79.3	11.3251	11.2657	11.2327			79.3	13.3057	13.3058	13.3055		79.3	12.4424	12.374	12.3577		79.3	12.0981	12.0581	12.1106			79.3	11.9932	12.0283	12.0709		79.3	10.168	10.1369	10.3109		79.3	9.87836	9.92024	9.92796
79.4	13.2984	13.2953	13.2932		79.4	11.6144	11.6082	11.5871		79.4	11.3135	11.2773	11.2512			79.4	13.3056	13.3058	13.3055		79.4	12.4406	12.3514	12.3602		79.4	12.0998	12.0707	12.1076			79.4	11.9908	12.0203	12.0854		79.4	10.1772	10.1276	10.306		79.4	9.90315	9.90269	9.9218
79.5	13.3017	13.2948	13.2907		79.5	11.6237	11.6049	11.5956		79.5	11.32	11.2783	11.2394			79.5	13.3056	13.3058	13.3055		79.5	12.4335	12.3733	12.3465		79.5	12.1085	12.04	12.0975			79.5	12.0086	12.0382	12.0819		79.5	10.1657	10.1352	10.3218		79.5	9.89386	9.91825	9.91411
79.6	13.3004	13.2937	13.292		79.6	11.6266	11.6182	11.5877		79.6	11.3335	11.2732	11.2252			79.6	13.3056	13.3059	13.3055		79.6	12.437	12.3847	12.3702		79.6	12.0978	12.0603	12.0918			79.6	12.0085	12.0255	12.0941		79.6	10.1572	10.1253	10.3099		79.6	9.89534	9.91159	9.92806
79.7	13.2997	13.2964	13.2906		79.7	11.6217	11.6374	11.611		79.7	11.3252	11.2802	11.2539			79.7	13.3056	13.3059	13.3055		79.7	12.4218	12.3833	12.3463		79.7	12.1105	12.059	12.0932			79.7	12.0039	12.0296	12.0779		79.7	10.1543	10.118	10.3154		79.7	9.88409	9.90228	9.93176
79.8	13.2992	13.2947	13.2925		79.8	11.6357	11.6061	11.607		79.8	11.3362	11.2883	11.2422			79.8	13.3056	13.3059	13.3055		79.8	12.4314	12.3797	12.3428		79.8	12.1116	12.0547	12.1042			79.8	12.0003	12.0412	12.0927		79.8	10.157	10.1435	10.2998		79.8	9.89176	9.91012	9.93589
79.9	13.3005	13.2957	13.2938		79.9	11.6424	11.6026	11.5983		79.9	11.3399	11.2769	11.2419			79.9	13.3056	13.3059	13.3055		79.9	12.4218	12.3865	12.3526		79.9	12.1005	12.0654	12.0994			79.9	12.0223	12.0423	12.0913		79.9	10.1605	10.1417	10.3103		79.9	9.90672	9.90865	9.93406
80	13.299	13.2958	13.2904		80	11.6416	11.6012	11.6092		80	11.3339	11.2901	11.2401			80	13.3057	13.3059	13.3055		80	12.4431	12.3823	12.3438		80	12.1114	12.0683	12.1088			80	12.0032	12.0358	12.084		80	10.1298	10.1302	10.3115		80	9.89846	9.90293	9.93021
80.1	13.3007	13.294	13.2911		80.1	11.6373	11.5969	11.6093		80.1	11.3552	11.2742	11.227			80.1	13.3056	13.3058	13.3054		80.1	12.4337	12.3816	12.3338		80.1	12.1095	12.0663	12.1165			80.1	12.0043	12.0352	12.095		80.1	10.1517	10.143	10.3261		80.1	9.89305	9.88117	9.93143
80.2	13.2991	13.2973	13.2931		80.2	11.6284	11.591	11.5971		80.2	11.3516	11.2678	11.2158			80.2	13.3056	13.3059	13.3055		80.2	12.4409	12.3814	12.3504		80.2	12.1212	12.0668	12.1186			80.2	11.9989	12.0417	12.0971		80.2	10.1502	10.1535	10.3168		80.2	9.88406	9.87962	9.9209
80.3	13.3005	13.2949	13.2919		80.3	11.6245	11.5998	11.589		80.3	11.3378	11.2575	11.2232			80.3	13.3056	13.3059	13.3055		80.3	12.4375	12.3772	12.3543		80.3	12.1193	12.0746	12.1189			80.3	11.9878	12.039	12.0878		80.3	10.1526	10.1416	10.3196		80.3	9.89152	9.89551	9.91699
80.4	13.299	13.2956	13.2927		80.4	11.6455	11.6027	11.6189		80.4	11.3412	11.2666	11.221			80.4	13.3056	13.3059	13.3055		80.4	12.4433	12.3663	12.3524		80.4	12.1237	12.0727	12.1153			80.4	11.9969	12.022	12.0656		80.4	10.1569	10.1425	10.3274		80.4	9.89181	9.89601	9.92927
80.5	13.2994	13.2915	13.2923		80.5	11.6338	11.6125	11.5912		80.5	11.3265	11.2783	11.2278			80.5	13.3056	13.3058	13.3055		80.5	12.4314	12.3578	12.3569		80.5	12.1089	12.0645	12.1057			80.5	11.9956	12.0348	12.0706		80.5	10.1663	10.1387	10.3299		80.5	9.87639	9.89768	9.91321
80.6	13.2992	13.2963	13.2933		80.6	11.6377	11.6138	11.5889		80.6	11.3208	11.2781	11.2333			80.6	13.3056	13.3059	13.3055		80.6	12.4464	12.3801	12.3548		80.6	12.0984	12.0756	12.1213			80.6	12.0097	12.0349	12.066		80.6	10.1515	10.1213	10.3111		80.6	9.88885	9.90717	9.91241
80.7	13.2998	13.2927	13.2926		80.7	11.6239	11.6048	11.6063		80.7	11.3424	11.2715	11.2491			80.7	13.3056	13.3058	13.3055		80.7	12.4439	12.3649	12.3578		80.7	12.1104	12.0543	12.1237			80.7	12.0054	12.0204	12.0823		80.7	10.1554	10.1281	10.3166		80.7	9.88332	9.90597	9.90951
80.8	13.3005	13.2955	13.2896		80.8	11.6416	11.6176	11.6173		80.8	11.3252	11.2854	11.2574			80.8	13.3056	13.3059	13.3055		80.8	12.4328	12.3763	12.3474		80.8	12.1011	12.0585	12.0899			80.8	11.9992	12.0382	12.0693		80.8	10.1602	10.1311	10.3067		80.8	9.89141	9.90418	9.93406
80.9	13.3	13.2936	13.2922		80.9	11.6379	11.6235	11.6066		80.9	11.3405	11.2903	11.2483			80.9	13.3056	13.3059	13.3055		80.9	12.4272	12.3788	12.3428		80.9	12.1037	12.0753	12.1096			80.9	11.9995	12.0263	12.0829		80.9	10.1634	10.1376	10.3085		80.9	9.90268	9.89901	9.93241
81	13.3007	13.2939	13.2907		81	11.6352	11.6049	11.6149		81	11.3625	11.2938	11.2584			81	13.3056	13.3059	13.3055		81	12.4219	12.3757	12.3379		81	12.1204	12.0572	12.107			81	12.0166	12.0434	12.078		81	10.1647	10.1296	10.3095		81	9.89579	9.9126	9.93994
81.1	13.3	13.2954	13.2911		81.1	11.6585	11.6203	11.6142		81.1	11.3555	11.2719	11.2455			81.1	13.3056	13.3059	13.3055		81.1	12.4248	12.3806	12.3367		81.1	12.1198	12.0764	12.1214			81.1	12.0061	12.0312	12.0897		81.1	10.1553	10.1432	10.3		81.1	9.89142	9.90222	9.92157
81.2	13.3026	13.295	13.2923		81.2	11.6562	11.6215	11.6214		81.2	11.3506	11.2847	11.2496			81.2	13.3056	13.3059	13.3055		81.2	12.431	12.3818	12.3374		81.2	12.1304	12.076	12.1067			81.2	12.0138	12.0335	12.091		81.2	10.159	10.1349	10.3173		81.2	9.89772	9.89311	9.94512
81.3	13.3013	13.2931	13.2942		81.3	11.6561	11.6073	11.6145		81.3	11.3526	11.2881	11.2404			81.3	13.3056	13.3059	13.3055		81.3	12.4474	12.3727	12.34		81.3	12.1207	12.0748	12.1294			81.3	11.9995	12.0327	12.0855		81.3	10.1469	10.1342	10.3135		81.3	9.89727	9.89147	9.91712
81.4	13.302	13.2927	13.2893		81.4	11.6567	11.5914	11.6154		81.4	11.3585	11.2763	11.2332			81.4	13.3056	13.3059	13.3055		81.4	12.4358	12.3906	12.3517		81.4	12.1241	12.0837	12.1214			81.4	11.9966	12.0317	12.0855		81.4	10.1514	10.1319	10.3129		81.4	9.89633	9.88952	9.93489
81.5	13.3005	13.2951	13.292		81.5	11.6504	11.5948	11.6021		81.5	11.3422	11.2714	11.229			81.5	13.3056	13.3059	13.3055		81.5	12.4386	12.3773	12.3386		81.5	12.1125	12.0828	12.1247			81.5	12.0046	12.0451	12.0863		81.5	10.1621	10.1504	10.3091		81.5	9.8975	9.89032	9.93263
81.6	13.3014	13.2957	13.2922		81.6	11.6526	11.6113	11.5997		81.6	11.3321	11.2844	11.2381			81.6	13.3056	13.3059	13.3055		81.6	12.4358	12.3658	12.3471		81.6	12.1251	12.0657	12.1164			81.6	11.9979	12.0309	12.0794		81.6	10.1601	10.1344	10.3128		81.6	9.89102	9.87996	9.93149
81.7	13.3011	13.2942	13.2921		81.7	11.6455	11.6124	11.6028		81.7	11.3351	11.2929	11.2425			81.7	13.3056	13.3059	13.3055		81.7	12.4485	12.3709	12.3566		81.7	12.1176	12.0715	12.1366			81.7	12.0012	12.0431	12.0764		81.7	10.1577	10.1466	10.3219		81.7	9.8818	9.90895	9.92635
81.8	13.3013	13.2914	13.2936		81.8	11.6397	11.6111	11.603		81.8	11.3223	11.2735	11.2394			81.8	13.3056	13.3058	13.3053		81.8	12.4419	12.3707	12.3571		81.8	12.1117	12.0584	12.111			81.8	12.0012	12.0255	12.0604		81.8	10.1591	10.148	10.3233		81.8	9.87929	9.9016	9.92082
81.9	13.3018	13.2949	13.2926		81.9	11.6294	11.616	11.6192		81.9	11.3337	11.2724	11.2556			81.9	13.3056	13.3058	13.3055		81.9	12.446	12.3801	12.3675		81.9	12.1174	12.0614	12.1043			81.9	11.9844	12.0163	12.0772		81.9	10.1587	10.1388	10.3198		81.9	9.8857	9.90496	9.91702
82	13.3015	13.2952	13.2925		82	11.6269	11.6244	11.6036		82	11.3435	11.2764	11.2545			82	13.3056	13.3059	13.3055		82	12.4382	12.3751	12.359		82	12.1131	12.07	12.0965			82	11.9946	12.023	12.0723		82	10.1667	10.126	10.3131		82	9.88951	9.88774	9.91827
82.1	13.3003	13.2966	13.2934		82.1	11.6225	11.6155	11.6075		82.1	11.3378	11.2878	11.2619			82.1	13.3056	13.3059	13.3054		82.1	12.446	12.38	12.3453		82.1	12.1024	12.0694	12.1032			82.1	11.9918	12.0207	12.0812		82.1	10.1496	10.1319	10.3091		82.1	9.8972	9.90811	9.93494
82.2	13.3003	13.2951	13.291		82.2	11.6542	11.6188	11.6182		82.2	11.342	11.2781	11.2666			82.2	13.3056	13.3058	13.3054		82.2	12.4247	12.4026	12.3615		82.2	12.1094	12.074	12.1081			82.2	12.0008	12.0219	12.094		82.2	10.1665	10.1286	10.3055		82.2	9.88975	9.90156	9.93346
82.3	13.3003	13.2969	13.2926		82.3	11.655	11.629	11.6311		82.3	11.3502	11.283	11.2495			82.3	13.3056	13.3059	13.3055		82.3	12.4343	12.3887	12.3434		82.3	12.1231	12.0787	12.1195			82.3	12.0011	12.0357	12.0814		82.3	10.1429	10.1275	10.3112		82.3	9.89365	9.90672	9.93344
82.4	13.3007	13.2953	13.293		82.4	11.6466	11.6185	11.6224		82.4	11.3401	11.2989	11.2532			82.4	13.3056	13.3059	13.3055		82.4	12.4461	12.3805	12.3399		82.4	12.1181	12.0743	12.1261			82.4	11.9924	12.0376	12.0859		82.4	10.1505	10.1466	10.3077		82.4	9.89865	9.90183	9.93726
82.5	13.3026	13.2948	13.2937		82.5	11.654	11.6175	11.6181		82.5	11.3524	11.2859	11.2461			82.5	13.3056	13.3058	13.3054		82.5	12.4384	12.3832	12.3499		82.5	12.1148	12.0821	12.1129			82.5	11.9993	12.0238	12.0747		82.5	10.1493	10.1382	10.3026		82.5	9.89897	9.89542	9.94155
82.6	13.3005	13.2961	13.293		82.6	11.6526	11.6067	11.6136		82.6	11.35	11.2726	11.24			82.6	13.3056	13.3059	13.3055		82.6	12.4405	12.3884	12.3427		82.6	12.1225	12.0806	12.1231			82.6	11.9887	12.0331	12.0812		82.6	10.1598	10.1456	10.316		82.6	9.88488	9.89985	9.93055
82.7	13.3011	13.2974	13.2932		82.7	11.6616	11.6048	11.611		82.7	11.3455	11.2794	11.2264			82.7	13.3056	13.3059	13.3054		82.7	12.4503	12.3732	12.3375		82.7	12.1262	12.0734	12.1235			82.7	11.9997	12.0239	12.0802		82.7	10.1501	10.1432	10.3129		82.7	9.88993	9.88379	9.93
82.8	13.2995	13.295	13.2913		82.8	11.6463	11.6065	11.6166		82.8	11.345	11.2829	11.2437			82.8	13.3056	13.3059	13.3055		82.8	12.4486	12.375	12.3495		82.8	12.1293	12.0661	12.1216			82.8	11.991	12.0397	12.0846		82.8	10.1375	10.1323	10.3149		82.8	9.88083	9.88356	9.93175
82.9	13.3007	13.2956	13.2948		82.9	11.6529	11.6173	11.6056		82.9	11.3343	11.2721	11.2563			82.9	13.3056	13.3058	13.3055		82.9	12.4397	12.375	12.356		82.9	12.1359	12.0621	12.1242			82.9	11.9958	12.0358	12.0729		82.9	10.1675	10.1346	10.308		82.9	9.88213	9.8883	9.9264
83	13.3016	13.2975	13.2902		83	11.6522	11.6063	11.6023		83	11.3352	11.2637	11.2564			83	13.3056	13.3059	13.3055		83	12.4475	12.3696	12.3537		83	12.123	12.0577	12.1308			83	11.9931	12.0332	12.0646		83	10.1638	10.1289	10.3283		83	9.88356	9.89324	9.92544
83.1	13.3018	13.2952	13.2919		83.1	11.6418	11.6292	11.6134		83.1	11.3438	11.2897	11.2474			83.1	13.3056	13.3059	13.3055		83.1	12.4457	12.3586	12.3618		83.1	12.1263	12.0536	12.1063			83.1	11.9902	12.0209	12.0763		83.1	10.1566	10.1173	10.3099		83.1	9.88703	9.88685	9.91868
83.2	13.3003	13.2961	13.2941		83.2	11.6372	11.6261	11.621		83.2	11.353	11.2806	11.2573			83.2	13.3056	13.306	13.3055		83.2	12.4409	12.3932	12.3533		83.2	12.1251	12.0488	12.0918			83.2	11.9885	12.0147	12.0692		83.2	10.153	10.1274	10.308		83.2	9.89379	9.91293	9.9128
83.3	13.3002	13.2958	13.2944		83.3	11.6375	11.6386	11.6109		83.3	11.3535	11.284	11.2434			83.3	13.3055	13.3059	13.3055		83.3	12.4205	12.388	12.3493		83.3	12.1208	12.0721	12.1034			83.3	11.9882	12.0347	12.0667		83.3	10.1439	10.1298	10.2921		83.3	9.88706	9.90488	9.90915
83.4	13.3013	13.2968	13.291		83.4	11.6523	11.6126	11.6115		83.4	11.3491	11.3005	11.2486			83.4	13.3056	13.306	13.3055		83.4	12.4203	12.3829	12.3356		83.4	12.1214	12.0618	12.1046			83.4	12.0076	12.0265	12.0744		83.4	10.1514	10.137	10.2991		83.4	9.89492	9.90369	9.93394
83.5	13.3011	13.2931	13.2926		83.5	11.6382	11.6298	11.6253		83.5	11.3604	11.2937	11.2567			83.5	13.3057	13.3059	13.3055		83.5	12.4258	12.3915	12.3395		83.5	12.1117	12.0735	12.1102			83.5	12.0023	12.024	12.0896		83.5	10.1381	10.1253	10.3087		83.5	9.89939	9.911	9.92511
83.6	13.3017	13.2961	13.2943		83.6	11.6572	11.6172	11.6246		83.6	11.3428	11.2947	11.2517			83.6	13.3057	13.3058	13.3055		83.6	12.4315	12.3845	12.336		83.6	12.1275	12.0753	12.1274			83.6	12.0026	12.0434	12.0792		83.6	10.1432	10.1357	10.324		83.6	9.91252	9.9012	9.93194
83.7	13.3015	13.2965	13.2936		83.7	11.6566	11.6374	11.613		83.7	11.3552	11.291	11.2425			83.7	13.3057	13.3059	13.3055		83.7	12.4343	12.3795	12.3441		83.7	12.1323	12.0673	12.1232			83.7	12.005	12.0176	12.0877		83.7	10.1686	10.1402	10.3071		83.7	9.89582	9.90419	9.92179
83.8	13.3014	13.2972	13.2936		83.8	11.6502	11.6313	11.6134		83.8	11.3384	11.2799	11.2604			83.8	13.3056	13.3059	13.3055		83.8	12.454	12.3973	12.3493		83.8	12.1313	12.0796	12.1311			83.8	12.0032	12.0354	12.087		83.8	10.15	10.1212	10.3236		83.8	9.89552	9.90793	9.93441
83.9	13.3009	13.2961	13.2972		83.9	11.6514	11.6079	11.6117		83.9	11.3494	11.285	11.2413			83.9	13.3056	13.3058	13.3055		83.9	12.453	12.3796	12.3515		83.9	12.1363	12.0783	12.1127			83.9	11.9935	12.0341	12.0952		83.9	10.1516	10.1361	10.313		83.9	9.8897	9.8933	9.92373
84	13.3022	13.2952	13.2941		84	11.6533	11.6119	11.6076		84	11.3499	11.2824	11.2428			84	13.3056	13.3059	13.3055		84	12.4472	12.3671	12.3464		84	12.1368	12.0651	12.127			84	11.9993	12.0201	12.0874		84	10.158	10.1383	10.3215		84	9.89264	9.88837	9.92392
84.1	13.3012	13.2972	13.2933		84.1	11.6603	11.6125	11.592		84.1	11.3286	11.2687	11.2504			84.1	13.3056	13.3059	13.3054		84.1	12.4514	12.3733	12.3386		84.1	12.1307	12.0731	12.1323			84.1	12.0078	12.0182	12.0725		84.1	10.1516	10.1339	10.3141		84.1	9.89922	9.89602	9.92735
84.2	13.3004	13.295	13.2933		84.2	11.6534	11.6163	11.6177		84.2	11.3388	11.2772	11.2472			84.2	13.3057	13.3059	13.3054		84.2	12.4424	12.3675	12.3642		84.2	12.1273	12.0609	12.1273			84.2	12.0023	12.0352	12.0639		84.2	10.1596	10.1456	10.3205		84.2	9.88853	9.9077	9.93283
84.3	13.3021	13.2965	13.2943		84.3	11.6417	11.6204	11.6097		84.3	11.3416	11.2798	11.2536			84.3	13.3057	13.3058	13.3054		84.3	12.4468	12.3672	12.364		84.3	12.1389	12.0473	12.119			84.3	11.9931	11.9986	12.0658		84.3	10.1605	10.1249	10.3123		84.3	9.8829	9.89746	9.93097
84.4	13.3013	13.2935	13.2966		84.4	11.6332	11.6288	11.629		84.4	11.3542	11.2933	11.2555			84.4	13.3057	13.3059	13.3054		84.4	12.4364	12.3914	12.3471		84.4	12.1442	12.0717	12.1187			84.4	11.9841	12.014	12.0749		84.4	10.1449	10.1227	10.2981		84.4	9.88825	9.90098	9.92647
84.5	13.302	13.2974	13.2937		84.5	11.627	11.6393	11.63		84.5	11.3455	11.2918	11.2568			84.5	13.3056	13.3059	13.3055		84.5	12.4303	12.3842	12.3391		84.5	12.1254	12.0678	12.1193			84.5	11.9856	12.0069	12.0764		84.5	10.1438	10.1286	10.2891		84.5	9.87851	9.9065	9.93277
84.6	13.302	13.2958	13.2948		84.6	11.6536	11.625	11.6262		84.6	11.3501	11.2887	11.261			84.6	13.3056	13.3058	13.3056		84.6	12.4291	12.39	12.34		84.6	12.1263	12.0816	12.1157			84.6	11.9795	12.0116	12.0724		84.6	10.1652	10.1311	10.3082		84.6	9.88387	9.91022	9.92153
84.7	13.3019	13.2972	13.2934		84.7	11.6286	11.6267	11.6241		84.7	11.3673	11.2883	11.2494			84.7	13.3056	13.3059	13.3055		84.7	12.4488	12.3915	12.3484		84.7	12.131	12.0778	12.1116			84.7	12.0034	12.0177	12.0749		84.7	10.1405	10.1386	10.3119		84.7	9.90406	9.90131	9.93194
84.8	13.3002	13.2967	13.2944		84.8	11.6575	11.629	11.6321		84.8	11.3577	11.2919	11.2456			84.8	13.3057	13.3059	13.3056		84.8	12.4425	12.3812	12.3524		84.8	12.1174	12.0804	12.1184			84.8	11.9879	12.0154	12.0846		84.8	10.1329	10.1443	10.3106		84.8	9.88699	9.90699	9.92648
84.9	13.301	13.2966	13.2943		84.9	11.6509	11.6276	11.6236		84.9	11.3522	11.2995	11.2517			84.9	13.3057	13.306	13.3055		84.9	12.4489	12.3898	12.3619		84.9	12.1391	12.0735	12.1178			84.9	11.9969	12.0248	12.0893		84.9	10.1598	10.1331	10.3194		84.9	9.88799	9.89935	9.9233
85	13.3017	13.2995	13.294		85	11.6533	11.6208	11.6183		85	11.3569	11.294	11.2409			85	13.3057	13.3059	13.3055		85	12.4639	12.3756	12.3628		85	12.1495	12.0754	12.1196			85	12.008	12.0176	12.0916		85	10.1514	10.1509	10.3132		85	9.90442	9.90535	9.93006
85.1	13.3009	13.294	13.2951		85.1	11.6619	11.5981	11.6141		85.1	11.3462	11.29	11.2442			85.1	13.3057	13.3059	13.3054		85.1	12.4437	12.3799	12.3527		85.1	12.131	12.0865	12.1193			85.1	12.0061	12.0381	12.0834		85.1	10.1529	10.1402	10.321		85.1	9.89995	9.88672	9.92989
85.2	13.3011	13.2976	13.2954		85.2	11.6527	11.6141	11.617		85.2	11.3332	11.2734	11.2521			85.2	13.3057	13.306	13.3054		85.2	12.4445	12.3727	12.3754		85.2	12.1195	12.0792	12.1212			85.2	12.0038	12.0393	12.0933		85.2	10.1545	10.1484	10.3153		85.2	9.89045	9.877	9.93219
85.3	13.2994	13.296	13.2949		85.3	11.6769	11.6177	11.6054		85.3	11.3244	11.27	11.2446			85.3	13.3056	13.306	13.3054		85.3	12.4465	12.3825	12.3682		85.3	12.1359	12.0779	12.1359			85.3	11.9894	12.0118	12.0781		85.3	10.1732	10.1347	10.3053		85.3	9.88874	9.88286	9.93834
85.4	13.301	13.2956	13.295		85.4	11.6664	11.6193	11.6164		85.4	11.3084	11.2824	11.2444			85.4	13.3056	13.3059	13.3055		85.4	12.4578	12.3837	12.362		85.4	12.1465	12.0816	12.135			85.4	12.0008	12.0087	12.0755		85.4	10.1625	10.1372	10.3103		85.4	9.88994	9.90169	9.93657
85.5	13.3017	13.2961	13.2945		85.5	11.6646	11.636	11.6234		85.5	11.3292	11.2821	11.2478			85.5	13.3056	13.306	13.3055		85.5	12.442	12.387	12.3588		85.5	12.1367	12.0714	12.1183			85.5	11.9918	12.0196	12.0816		85.5	10.1576	10.1189	10.305		85.5	9.89633	9.91001	9.93228
85.6	13.3021	13.2957	13.2937		85.6	11.6563	11.6317	11.6136		85.6	11.3376	11.2853	11.2579			85.6	13.3056	13.3059	13.3054		85.6	12.4426	12.3698	12.3531		85.6	12.1243	12.0558	12.1165			85.6	12.0003	12.0222	12.0578		85.6	10.1475	10.1139	10.2842		85.6	9.88309	9.91063	9.92378
85.7	13.3014	13.2934	13.2975		85.7	11.6405	11.627	11.6231		85.7	11.3481	11.2866	11.2623			85.7	13.3056	13.3059	13.3055		85.7	12.4413	12.4007	12.3625		85.7	12.1369	12.0855	12.1131			85.7	11.998	12.0072	12.0592		85.7	10.1516	10.1351	10.3039		85.7	9.89104	9.91417	9.93325
85.8	13.3021	13.2967	13.2947		85.8	11.6441	11.6262	11.6489		85.8	11.3513	11.289	11.2457			85.8	13.3056	13.3059	13.3054		85.8	12.4372	12.3888	12.3405		85.8	12.1382	12.0908	12.0996			85.8	12.0001	12.0029	12.0728		85.8	10.1494	10.1266	10.2968		85.8	9.88817	9.91673	9.92459
85.9	13.3009	13.2963	13.2932		85.9	11.6605	11.6169	11.6215		85.9	11.3516	11.285	11.2555			85.9	13.3056	13.3059	13.3055		85.9	12.4495	12.3881	12.359		85.9	12.1377	12.0836	12.1084			85.9	11.99	12.003	12.084		85.9	10.1414	10.1225	10.3129		85.9	9.88461	9.89815	9.91304
86	13.3024	13.2973	13.2946		86	11.6516	11.6331	11.6262		86	11.3522	11.303	11.2534			86	13.3057	13.3058	13.3055		86	12.4467	12.3842	12.3552		86	12.1235	12.0785	12.1273			86	11.9917	12.0192	12.0755		86	10.1445	10.1401	10.3182		86	9.89828	9.91195	9.91791
86.1	13.3021	13.2972	13.2949		86.1	11.6565	11.6292	11.6328		86.1	11.3617	11.3022	11.2416			86.1	13.3057	13.3059	13.3055		86.1	12.4454	12.389	12.351		86.1	12.1143	12.0911	12.128			86.1	11.9927	12.0111	12.0807		86.1	10.1477	10.14	10.3219		86.1	9.88645	9.88766	9.92725
86.2	13.3028	13.2962	13.2944		86.2	11.6611	11.6153	11.6238		86.2	11.3616	11.2928	11.2354			86.2	13.3057	13.3059	13.3054		86.2	12.4549	12.3861	12.3631		86.2	12.1171	12.0874	12.1261			86.2	11.9914	12.024	12.0801		86.2	10.1563	10.1463	10.3041		86.2	9.88085	9.89488	9.92429
86.3	13.3025	13.2961	13.2954		86.3	11.6707	11.6106	11.622		86.3	11.3588	11.2973	11.2347			86.3	13.3056	13.3059	13.3055		86.3	12.4521	12.3711	12.347		86.3	12.145	12.1008	12.1198			86.3	11.9876	12.0197	12.0839		86.3	10.1633	10.1411	10.3071		86.3	9.8941	9.88309	9.92021
86.4	13.3006	13.2984	13.2949		86.4	11.6735	11.6131	11.6147		86.4	11.3435	11.2866	11.2325			86.4	13.3056	13.3058	13.3055		86.4	12.4599	12.3796	12.3578		86.4	12.1293	12.0782	12.1232			86.4	11.9937	12.0248	12.0836		86.4	10.1608	10.1297	10.3011		86.4	9.89892	9.87985	9.92763
86.5	13.3018	13.2965	13.2964		86.5	11.6637	11.6179	11.6072		86.5	11.3377	11.2846	11.2643			86.5	13.3056	13.3058	13.3055		86.5	12.4426	12.3822	12.3574		86.5	12.1357	12.0677	12.1421			86.5	12.0004	12.0298	12.0813		86.5	10.1621	10.142	10.3175		86.5	9.90229	9.86042	9.92546
86.6	13.3021	13.2979	13.298		86.6	11.6691	11.629	11.6121		86.6	11.3308	11.2926	11.2513			86.6	13.3056	13.3058	13.3055		86.6	12.4494	12.3819	12.3717		86.6	12.1516	12.0583	12.1464			86.6	11.9886	12.0101	12.0795		86.6	10.1578	10.1348	10.3098		86.6	9.90211	9.87042	9.94986
86.7	13.3022	13.2971	13.2926		86.7	11.6471	11.6228	11.623		86.7	11.3365	11.2813	11.2611			86.7	13.3056	13.3059	13.3055		86.7	12.4326	12.3997	12.3603		86.7	12.1276	12.0643	12.1256			86.7	11.9773	12.019	12.0787		86.7	10.1552	10.1134	10.2839		86.7	9.88989	9.85979	9.91943
86.8	13.3025	13.2963	13.2979		86.8	11.6699	11.6249	11.6399		86.8	11.3507	11.2921	11.2759			86.8	13.3056	13.3058	13.3055		86.8	12.4245	12.391	12.3593		86.8	12.148	12.0796	12.1391			86.8	11.9846	12.0126	12.0741		86.8	10.1541	10.1275	10.2824		86.8	9.90067	9.88197	9.93834
86.9	13.3014	13.2965	13.2931		86.9	11.6486	11.6351	11.6204		86.9	11.3511	11.2958	11.2692			86.9	13.3056	13.3059	13.3055		86.9	12.4407	12.3878	12.3398		86.9	12.1572	12.0865	12.1156			86.9	11.9993	12.0021	12.0656		86.9	10.1564	10.1298	10.3011		86.9	9.88477	9.87904	9.92567
87	13.3008	13.2967	13.2947		87	11.6495	11.6376	11.6309		87	11.3593	11.2894	11.2807			87	13.3057	13.3059	13.3054		87	12.4379	12.397	12.3424		87	12.1495	12.0817	12.1229			87	11.9798	11.9953	12.0574		87	10.1479	10.1302	10.311		87	9.88949	9.87091	9.92462
87.1	13.3024	13.2967	13.2935		87.1	11.6515	11.6371	11.6232		87.1	11.3639	11.2974	11.2827			87.1	13.3057	13.3059	13.3055		87.1	12.4447	12.3838	12.3632		87.1	12.1326	12.0913	12.1298			87.1	11.982	12.0072	12.0744		87.1	10.1471	10.1376	10.3155		87.1	9.88592	9.87701	9.92165
87.2	13.3025	13.2975	13.2945		87.2	11.6602	11.6373	11.633		87.2	11.3588	11.3081	11.2677			87.2	13.3056	13.3059	13.3055		87.2	12.4435	12.3915	12.3577		87.2	12.1427	12.0816	12.122			87.2	11.9876	12.0063	12.0771		87.2	10.1537	10.1495	10.3148		87.2	9.88903	9.88044	9.9165
87.3	13.3005	13.2968	13.2967		87.3	11.6691	11.6384	11.6313		87.3	11.3503	11.3049	11.2581			87.3	13.3056	13.3059	13.3055		87.3	12.4475	12.4009	12.36		87.3	12.1294	12.0853	12.131			87.3	12.0066	12.0012	12.0845		87.3	10.1543	10.1388	10.3124		87.3	9.88918	9.8783	9.91648
87.4	13.3006	13.2991	13.2952		87.4	11.6627	11.6396	11.6066		87.4	11.3468	11.3044	11.2673			87.4	13.3056	13.3059	13.3055		87.4	12.4534	12.3817	12.3506		87.4	12.133	12.099	12.1281			87.4	12.0062	12.0297	12.0766		87.4	10.1571	10.139	10.3157		87.4	9.88395	9.86705	9.90888
87.5	13.3021	13.2961	13.297		87.5	11.67	11.6218	11.6177		87.5	11.3481	11.2944	11.2528			87.5	13.3056	13.3059	13.3055		87.5	12.4457	12.3566	12.3664		87.5	12.1379	12.0998	12.1388			87.5	11.992	12.0165	12.1004		87.5	10.1531	10.1373	10.3128		87.5	9.89168	9.87023	9.90917
87.6	13.3032	13.2981	13.2968		87.6	11.6649	11.6108	11.6181		87.6	11.3382	11.3212	11.2572			87.6	13.3056	13.3059	13.3054		87.6	12.4506	12.3875	12.3589		87.6	12.1436	12.0799	12.1345			87.6	11.9909	12.0153	12.0811		87.6	10.1605	10.1494	10.2956		87.6	9.90155	9.87243	9.90722
87.7	13.3016	13.2984	13.2962		87.7	11.6638	11.6261	11.6068		87.7	11.3452	11.2931	11.2694			87.7	13.3056	13.3059	13.3054		87.7	12.4471	12.3832	12.3625		87.7	12.1506	12.0774	12.1395			87.7	11.9924	12.0288	12.0843		87.7	10.1651	10.1314	10.3085		87.7	9.90501	9.87232	9.90517
87.8	13.3025	13.2957	13.2944		87.8	11.6702	11.6286	11.6103		87.8	11.3416	11.2967	11.2747			87.8	13.3056	13.3059	13.3054		87.8	12.4378	12.3701	12.3436		87.8	12.1501	12.0671	12.1341			87.8	11.9893	12.0243	12.0898		87.8	10.1657	10.136	10.2976		87.8	9.8944	9.89148	9.91137
87.9	13.3009	13.2983	13.2959		87.9	11.6758	11.6377	11.6139		87.9	11.3446	11.3008	11.2748			87.9	13.3056	13.3059	13.3054		87.9	12.4331	12.3841	12.3333		87.9	12.1299	12.0788	12.1326			87.9	11.9972	12.0111	12.0937		87.9	10.163	10.1269	10.3056		87.9	9.89179	9.8929	9.91415
88	13.3005	13.2961	13.2961		88	11.6656	11.6367	11.6222		88	11.3524	11.296	11.2718			88	13.3056	13.3059	13.3054		88	12.4363	12.3952	12.3244		88	12.1376	12.0875	12.1414			88	11.9973	12.0179	12.0754		88	10.1469	10.1224	10.3008		88	9.8967	9.9021	9.91845
88.1	13.3016	13.296	13.297		88.1	11.6793	11.6347	11.6319		88.1	11.3622	11.2963	11.2719			88.1	13.3056	13.3058	13.3054		88.1	12.4373	12.3942	12.307		88.1	12.1478	12.0856	12.1251			88.1	11.9933	12.008	12.0745		88.1	10.1502	10.1237	10.3002		88.1	9.89353	9.89892	9.90958
88.2	13.3011	13.2986	13.296		88.2	11.6387	11.6343	11.6454		88.2	11.374	11.2986	11.2673			88.2	13.3056	13.3058	13.3054		88.2	12.432	12.3924	12.3171		88.2	12.1396	12.1122	12.1212			88.2	11.9964	12.0023	12.0708		88.2	10.1356	10.1269	10.3083		88.2	9.89494	9.90311	9.90491
88.3	13.3007	13.2976	13.2967		88.3	11.6467	11.6258	11.6308		88.3	11.374	11.3199	11.2904			88.3	13.3055	13.3059	13.3053		88.3	12.4526	12.3837	12.3229		88.3	12.1404	12.0667	12.1114			88.3	11.9846	11.9979	12.07		88.3	10.1375	10.1416	10.3157		88.3	9.89927	9.90685	9.9046
88.4	13.302	13.2973	13.2964		88.4	11.667	11.6305	11.6272		88.4	11.3562	11.3054	11.2751			88.4	13.3056	13.3058	13.3054		88.4	12.4423	12.3815	12.3225		88.4	12.1387	12.0884	12.1273			88.4	11.9842	12.0044	12.068		88.4	10.153	10.1267	10.3001		88.4	9.87642	9.90937	9.90859
88.5	13.303	13.2979	13.2975		88.5	11.6733	11.6392	11.6371		88.5	11.3725	11.3054	11.2684			88.5	13.3056	13.3058	13.3054		88.5	12.4578	12.3835	12.3254		88.5	12.1261	12.1025	12.1075			88.5	11.9774	12.0216	12.071		88.5	10.1483	10.1339	10.3		88.5	9.87729	9.89341	9.9129
88.6	13.3025	13.2981	13.2955		88.6	11.6766	11.6274	11.6322		88.6	11.3472	11.3154	11.2638			88.6	13.3056	13.3058	13.3054		88.6	12.4518	12.3728	12.3224		88.6	12.1314	12.0888	12.104			88.6	11.9902	12.0049	12.0687		88.6	10.1614	10.1418	10.3113		88.6	9.8929	9.90228	9.91632
88.7	13.3008	13.2981	13.2937		88.7	11.6722	11.6157	11.6214		88.7	11.3541	11.2964	11.2762			88.7	13.3056	13.3058	13.3054		88.7	12.4585	12.376	12.3193		88.7	12.1327	12.0888	12.1186			88.7	11.9983	12.0021	12.0905		88.7	10.1626	10.1392	10.3094		88.7	9.88918	9.89247	9.91568
88.8	13.3017	13.2971	13.2967		88.8	11.6777	11.6317	11.6146		88.8	11.3647	11.3123	11.2754			88.8	13.3056	13.3058	13.3054		88.8	12.4452	12.3835	12.3398		88.8	12.1298	12.098	12.1505			88.8	12.0157	12.0232	12.0714		88.8	10.1484	10.1318	10.3084		88.8	9.9004	9.89814	9.91057
88.9	13.3022	13.2994	13.2957		88.9	11.6739	11.6296	11.6165		88.9	11.3506	11.3053	11.2657			88.9	13.3056	13.3058	13.3054		88.9	12.4517	12.3744	12.3492		88.9	12.1403	12.0775	12.1447			88.9	11.9936	12.0235	12.0831		88.9	10.165	10.1525	10.2971		88.9	9.89805	9.88574	9.90454
89	13.3031	13.2984	13.2973		89	11.6692	11.6347	11.63		89	11.3643	11.307	11.2696			89	13.3055	13.3058	13.3054		89	12.4467	12.3923	12.3697		89	12.1391	12.0655	12.1286			89	11.9987	12.0174	12.0783		89	10.1584	10.1301	10.2957		89	9.90866	9.8894	9.92914
89.1	13.3015	13.2975	13.2967		89.1	11.6742	11.6378	11.6237		89.1	11.3495	11.2954	11.2883			89.1	13.3056	13.3058	13.3054		89.1	12.4272	12.3951	12.358		89.1	12.1437	12.0592	12.1356			89.1	11.997	12.0178	12.0781		89.1	10.1554	10.1274	10.2827		89.1	9.89776	9.89474	9.92128
89.2	13.3019	13.2977	13.2961		89.2	11.6704	11.6452	11.6366		89.2	11.3546	11.293	11.2948			89.2	13.3056	13.3058	13.3054		89.2	12.4446	12.3991	12.3555		89.2	12.1508	12.078	12.1134			89.2	11.9867	12.0076	12.064		89.2	10.1495	10.1213	10.2955		89.2	9.88351	9.89083	9.92008
89.3	13.3021	13.2991	13.2966		89.3	11.6852	11.6425	11.6268		89.3	11.3735	11.2869	11.2874			89.3	13.3056	13.3058	13.3054		89.3	12.444	12.3893	12.3448		89.3	12.148	12.0735	12.1263			89.3	11.9964	12.0086	12.0645		89.3	10.1502	10.108	10.2953		89.3	9.89576	9.90286	9.93114
89.4	13.3022	13.2968	13.2963		89.4	11.6598	11.659	11.6284		89.4	11.367	11.2952	11.2836			89.4	13.3056	13.3057	13.3054		89.4	12.4424	12.3973	12.352		89.4	12.1344	12.0868	12.1237			89.4	11.9908	12.0066	12.0584		89.4	10.1403	10.1228	10.2994		89.4	9.8888	9.89929	9.93377
89.5	13.302	13.2979	13.296		89.5	11.6607	11.6277	11.6358		89.5	11.3643	11.3259	11.2777			89.5	13.3057	13.3058	13.3054		89.5	12.4478	12.38	12.3563		89.5	12.1422	12.0885	12.1249			89.5	11.9872	12.0075	12.0737		89.5	10.1434	10.1386	10.3111		89.5	9.89232	9.90051	9.93836
89.6	13.3017	13.2981	13.2934		89.6	11.6559	11.6462	11.6364		89.6	11.3698	11.3053	11.2757			89.6	13.3056	13.3058	13.3054		89.6	12.4533	12.3786	12.375		89.6	12.1407	12.0812	12.1255			89.6	11.9833	11.9835	12.0722		89.6	10.1414	10.1329	10.3124		89.6	9.89189	9.90727	9.93385
89.7	13.3008	13.2994	13.2973		89.7	11.6529	11.6272	11.6373		89.7	11.3689	11.3112	11.2813			89.7	13.3056	13.3059	13.3054		89.7	12.4503	12.378	12.3558		89.7	12.1304	12.0866	12.1196			89.7	11.9738	12.0068	12.0697		89.7	10.1529	10.1283	10.3128		89.7	9.89425	9.90596	9.92383
89.8	13.3026	13.2992	13.2962		89.8	11.6681	11.6392	11.6448		89.8	11.3657	11.3218	11.2761			89.8	13.3056	13.3058	13.3054		89.8	12.4545	12.377	12.3641		89.8	12.1279	12.0762	12.1258			89.8	11.9833	12.0209	12.0795		89.8	10.1598	10.1317	10.3127		89.8	9.8783	9.89553	9.92478
89.9	13.3019	13.2972	13.2964		89.9	11.6724	11.6327	11.6226		89.9	11.3646	11.3202	11.2673			89.9	13.3056	13.3058	13.3054		89.9	12.4563	12.3738	12.3521		89.9	12.1324	12.0898	12.1315			89.9	12.0076	12.0051	12.0774		89.9	10.156	10.1458	10.322		89.9	9.89255	9.90257	9.91255
90	13.3024	13.2999	13.2969		90	11.6832	11.6289	11.6219		90	11.3745	11.2911	11.2825			90	13.3056	13.3058	13.3054		90	12.4354	12.3766	12.3676		90	12.1311	12.0745	12.1232			90	11.9971	12.0146	12.0788		90	10.1553	10.1413	10.3087		90	9.8855	9.89525	9.93402
90.1	13.3018	13.2992	13.2979		90.1	11.6763	11.6129	11.6413		90.1	11.3407	11.3147	11.2753			90.1	13.3056	13.3058	13.3054		90.1	12.4494	12.3814	12.3525		90.1	12.1402	12.079	12.1452			90.1	11.9932	12.0157	12.093		90.1	10.1602	10.1291	10.2978		90.1	9.90344	9.88482	9.92285
90.2	13.3028	13.3001	13.2963		90.2	11.6918	11.6443	11.6333		90.2	11.3527	11.3119	11.2791			90.2	13.3056	13.3057	13.3054		90.2	12.4398	12.391	12.3706		90.2	12.151	12.0845	12.1293			90.2	12.0073	12.0317	12.0759		90.2	10.1601	10.1366	10.3045		90.2	9.90004	9.89451	9.91574
90.3	13.3026	13.2984	13.2935		90.3	11.6777	11.6396	11.6337		90.3	11.3584	11.3126	11.2907			90.3	13.3056	13.3057	13.3054		90.3	12.435	12.3976	12.3647		90.3	12.1488	12.075	12.1403			90.3	12.0045	12.0221	12.0624		90.3	10.1579	10.1252	10.2899		90.3	9.90055	9.90595	9.93073
90.4	13.3027	13.299	13.2969		90.4	11.6792	11.6513	11.6457		90.4	11.3611	11.3068	11.2998			90.4	13.3056	13.3057	13.3054		90.4	12.4449	12.3988	12.3426		90.4	12.1528	12.0822	12.1247			90.4	11.9976	12.0171	12.0663		90.4	10.1582	10.1335	10.3046		90.4	9.894	9.90055	9.93112
90.5	13.3021	13.2978	13.2967		90.5	11.6883	11.6554	11.6563		90.5	11.3612	11.3041	11.2911			90.5	13.3056	13.3057	13.3054		90.5	12.4472	12.3924	12.3501		90.5	12.1567	12.0833	12.1373			90.5	12.001	12.0237	12.0708		90.5	10.1521	10.1138	10.3041		90.5	9.89603	9.91125	9.91956
90.6	13.3027	13.2977	13.2976		90.6	11.6755	11.6486	11.6456		90.6	11.3763	11.3095	11.2867			90.6	13.3056	13.3057	13.3053		90.6	12.4519	12.4094	12.3438		90.6	12.1557	12.0691	12.1481			90.6	11.9949	12.0226	12.0789		90.6	10.1408	10.1201	10.3158		90.6	9.89401	9.90336	9.92508
90.7	13.3017	13.2978	13.2935		90.7	11.6611	11.6414	11.6502		90.7	11.3659	11.2942	11.2948			90.7	13.3056	13.3057	13.3053		90.7	12.452	12.4146	12.3668		90.7	12.1467	12.0732	12.1157			90.7	11.9826	12.0078	12.058		90.7	10.157	10.1298	10.3064		90.7	9.89917	9.91002	9.94012
90.8	13.3024	13.2986	13.2992		90.8	11.6767	11.6354	11.6349		90.8	11.366	11.308	11.2803			90.8	13.3056	13.3057	13.3054		90.8	12.4588	12.3963	12.362		90.8	12.1241	12.0929	12.1203			90.8	11.9921	12.008	12.0645		90.8	10.1573	10.1248	10.3258		90.8	9.88403	9.91187	9.93064
90.9	13.302	13.297	13.295		90.9	11.6779	11.6447	11.6432		90.9	11.3721	11.3191	11.2779			90.9	13.3056	13.3058	13.3054		90.9	12.4596	12.3682	12.3664		90.9	12.1411	12.0973	12.1099			90.9	11.9824	12.0157	12.0758		90.9	10.1634	10.1373	10.3122		90.9	9.89252	9.90635	9.93326
91	13.3016	13.2981	13.2958		91	11.671	11.6366	11.6357		91	11.3537	11.313	11.2783			91	13.3056	13.3058	13.3054		91	12.4575	12.3806	12.3515		91	12.1278	12.0852	12.1323			91	11.9753	11.9949	12.0649		91	10.1702	10.1454	10.3215		91	9.89744	9.89927	9.93575
91.1	13.3017	13.2991	13.2967		91.1	11.6644	11.6213	11.6344		91.1	11.3488	11.3066	11.2685			91.1	13.3056	13.3056	13.3054		91.1	12.4529	12.3747	12.3352		91.1	12.1284	12.085	12.1409			91.1	11.983	12.0222	12.0763		91.1	10.1497	10.1321	10.3119		91.1	9.89747	9.89336	9.93093
91.2	13.3023	13.2987	13.2958		91.2	11.6827	11.6226	11.6168		91.2	11.3565	11.3156	11.281			91.2	13.3056	13.3057	13.3053		91.2	12.4429	12.3775	12.3375		91.2	12.1361	12.0846	12.1371			91.2	11.9852	12.0213	12.0784		91.2	10.1538	10.1568	10.3		91.2	9.88198	9.87154	9.92893
91.3	13.3023	13.2999	13.2954		91.3	11.6933	11.6367	11.6197		91.3	11.3607	11.3167	11.2762			91.3	13.3056	13.3057	13.3053		91.3	12.442	12.3953	12.3441		91.3	12.1463	12.0949	12.1343			91.3	12.0104	12.0154	12.0697		91.3	10.163	10.1349	10.2993		91.3	9.87735	9.88519	9.92863
91.4	13.3026	13.2995	13.2956		91.4	11.6877	11.6493	11.6276		91.4	11.3465	11.3097	11.2898			91.4	13.3056	13.3057	13.3054		91.4	12.4343	12.3881	12.3273		91.4	12.1422	12.0674	12.1378			91.4	11.9959	12.033	12.0839		91.4	10.1434	10.1429	10.2993		91.4	9.8954	9.88749	9.93281
91.5	13.302	13.2974	13.2966		91.5	11.6881	11.6412	11.635		91.5	11.3661	11.2951	11.2851			91.5	13.3056	13.3058	13.3054		91.5	12.4388	12.3961	12.3271		91.5	12.157	12.0618	12.1286			91.5	11.9994	12.0215	12.0781		91.5	10.1574	10.1294	10.291		91.5	9.88975	9.88769	9.91858
91.6	13.3036	13.2987	13.2957		91.6	11.6945	11.6442	11.6416		91.6	11.3712	11.2991	11.2998			91.6	13.3056	13.3057	13.3055		91.6	12.4378	12.4032	12.3293		91.6	12.1575	12.0883	12.1383			91.6	12.0038	12.0237	12.0713		91.6	10.14	10.1323	10.2941		91.6	9.89139	9.89499	9.92824
91.7	13.3028	13.2985	13.298		91.7	11.6854	11.6649	11.6504		91.7	11.3782	11.2953	11.2954			91.7	13.3056	13.3058	13.3054		91.7	12.4354	12.4009	12.3487		91.7	12.141	12.0952	12.1339			91.7	11.9921	12.0288	12.0646		91.7	10.1417	10.1312	10.3155		91.7	9.8891	9.90113	9.91854
91.8	13.3035	13.2979	13.2973		91.8	11.6754	11.6553	11.6508		91.8	11.3812	11.3011	11.2887			91.8	13.3056	13.3057	13.3055		91.8	12.4422	12.3955	12.348		91.8	12.1519	12.1033	12.1261			91.8	12.0145	12.0275	12.069		91.8	10.1295	10.1298	10.3056		91.8	9.89537	9.91335	9.94143
91.9	13.3033	13.2981	13.2952		91.9	11.6637	11.6469	11.6476		91.9	11.3789	11.3016	11.2889			91.9	13.3056	13.3057	13.3054		91.9	12.4552	12.3933	12.3708		91.9	12.1475	12.0676	12.1232			91.9	12.0048	12.0176	12.0499		91.9	10.1399	10.1361	10.313		91.9	9.88887	9.91083	9.93644
92	13.3019	13.2987	13.2981		92	11.6647	11.6451	11.6512		92	11.3868	11.3149	11.2939			92	13.3056	13.3058	13.3054		92	12.4607	12.4031	12.3732		92	12.1518	12.0963	12.1207			92	11.9893	12.0107	12.055		92	10.1505	10.1331	10.3204		92	9.90098	9.90141	9.93461
92.1	13.301	13.2973	13.2965		92.1	11.6631	11.6533	11.6315		92.1	11.3868	11.3146	11.2843			92.1	13.3056	13.3057	13.3054		92.1	12.4628	12.3879	12.3826		92.1	12.1425	12.0888	12.123			92.1	11.9865	12.0026	12.0768		92.1	10.1534	10.1419	10.3152		92.1	9.89421	9.89989	9.93721
92.2	13.3028	13.2982	13.2978		92.2	11.6597	11.635	11.6315		92.2	11.3754	11.3039	11.2825			92.2	13.3056	13.3056	13.3054		92.2	12.4498	12.3733	12.3807		92.2	12.1291	12.0889	12.1426			92.2	11.9722	12.0163	12.0755		92.2	10.159	10.1523	10.3101		92.2	9.89136	9.8981	9.94087
92.3	13.3033	13.2974	13.2973		92.3	11.6734	11.6338	11.6345		92.3	11.3815	11.3172	11.2809			92.3	13.3056	13.3057	13.3054		92.3	12.4509	12.3732	12.3678		92.3	12.1455	12.0963	12.1276			92.3	11.9866	12.0101	12.0721		92.3	10.1629	10.1369	10.3035		92.3	9.87255	9.89656	9.94688
92.4	13.3025	13.2983	13.2986		92.4	11.6802	11.6296	11.6408		92.4	11.3738	11.3117	11.2747			92.4	13.3057	13.3058	13.3054		92.4	12.4583	12.3922	12.368		92.4	12.1461	12.0929	12.1285			92.4	11.9843	12.0117	12.0813		92.4	10.1623	10.1465	10.3078		92.4	9.87724	9.87992	9.94016
92.5	13.3018	13.2997	13.2974		92.5	11.6795	11.6392	11.6397		92.5	11.374	11.3001	11.2809			92.5	13.3056	13.3058	13.3054		92.5	12.4529	12.3989	12.3587		92.5	12.1505	12.078	12.137			92.5	11.9962	12.0097	12.0804		92.5	10.1607	10.1434	10.3116		92.5	9.88018	9.88046	9.922
92.6	13.3027	13.2995	13.2976		92.6	11.6924	11.646	11.646		92.6	11.3618	11.2973	11.3035			92.6	13.3056	13.3057	13.3054		92.6	12.4513	12.3916	12.3457		92.6	12.1552	12.0667	12.1502			92.6	11.9964	12.0234	12.0864		92.6	10.1468	10.1338	10.2898		92.6	9.88577	9.88532	9.93172
92.7	13.3025	13.2973	13.2984		92.7	11.6796	11.6532	11.6449		92.7	11.3632	11.3067	11.2803			92.7	13.3056	13.3058	13.3054		92.7	12.4318	12.4097	12.3563		92.7	12.1504	12.0739	12.1467			92.7	11.9846	12.0178	12.0735		92.7	10.1623	10.1355	10.2838		92.7	9.88987	9.88389	9.92911
92.8	13.3028	13.2977	13.299		92.8	11.6866	11.6452	11.6442		92.8	11.3659	11.2946	11.2972			92.8	13.3056	13.3058	13.3054		92.8	12.4451	12.3946	12.3676		92.8	12.16	12.0891	12.1417			92.8	11.9863	12.0294	12.0717		92.8	10.149	10.1322	10.2854		92.8	9.87281	9.88725	9.91505
92.9	13.3027	13.2971	13.2966		92.9	11.6873	11.6645	11.6598		92.9	11.3689	11.2968	11.2994			92.9	13.3056	13.3058	13.3054		92.9	12.4451	12.3842	12.3694		92.9	12.1368	12.0955	12.1322			92.9	11.9998	12.0228	12.0831		92.9	10.1462	10.1288	10.2972		92.9	9.89589	9.89927	9.90607
93	13.3023	13.2982	13.2945		93	11.6838	11.6616	11.6606		93	11.3894	11.3017	11.293			93	13.3056	13.3058	13.3054		93	12.4518	12.4174	12.3641		93	12.1657	12.093	12.1373			93	11.9895	12.032	12.0687		93	10.1489	10.1447	10.3003		93	9.90511	9.89169	9.91947
93.1	13.302	13.2997	13.2967		93.1	11.6815	11.6588	11.6403		93.1	11.3719	11.3074	11.3012			93.1	13.3057	13.3058	13.3054		93.1	12.4556	12.4	12.3587		93.1	12.1529	12.1055	12.1428			93.1	11.9882	12.0209	12.0788		93.1	10.1563	10.1328	10.3108		93.1	9.88867	9.89631	9.92366
93.2	13.3038	13.2992	13.2962		93.2	11.6821	11.6473	11.6429		93.2	11.3799	11.3251	11.2998			93.2	13.3057	13.3057	13.3054		93.2	12.4606	12.3917	12.3721		93.2	12.1368	12.0851	12.1314			93.2	11.9792	12.0126	12.0716		93.2	10.1492	10.1247	10.3082		93.2	9.89349	9.90732	9.93311
93.3	13.3029	13.2982	13.2993		93.3	11.6628	11.6536	11.6433		93.3	11.3687	11.3117	11.2917			93.3	13.3057	13.3057	13.3054		93.3	12.4565	12.3949	12.3775		93.3	12.1475	12.0947	12.1245			93.3	11.9886	12.0218	12.0648		93.3	10.1588	10.146	10.3076		93.3	9.90346	9.88833	9.93614
93.4	13.3029	13.2986	13.2987		93.4	11.6664	11.6311	11.6559		93.4	11.3687	11.3083	11.293			93.4	13.3057	13.3057	13.3054		93.4	12.4537	12.3685	12.3744		93.4	12.1457	12.0999	12.1332			93.4	11.988	11.9949	12.081		93.4	10.1525	10.1499	10.3088		93.4	9.88971	9.90792	9.94343
93.5	13.3036	13.2989	13.2973		93.5	11.673	11.6362	11.6398		93.5	11.3859	11.3089	11.2724			93.5	13.3057	13.3057	13.3054		93.5	12.458	12.3773	12.3816		93.5	12.1324	12.0888	12.1297			93.5	11.9734	12.0135	12.0714		93.5	10.1496	10.1329	10.3057		93.5	9.90242	9.8866	9.93539
93.6	13.3034	13.3003	13.2997		93.6	11.6933	11.6444	11.6374		93.6	11.3785	11.3134	11.2838			93.6	13.3057	13.3057	13.3054		93.6	12.4577	12.3973	12.3729		93.6	12.1467	12.0836	12.136			93.6	11.9828	12.0099	12.0684		93.6	10.1578	10.1415	10.295		93.6	9.89126	9.88157	9.93668
93.7	13.303	13.2993	13.2987		93.7	11.689	11.6632	11.6339		93.7	11.3557	11.3199	11.3024			93.7	13.3057	13.3057	13.3054		93.7	12.4465	12.4026	12.3617		93.7	12.1497	12.0827	12.1512			93.7	11.9757	12.0088	12.0825		93.7	10.1483	10.1301	10.3031		93.7	9.89264	9.88006	9.93734
93.8	13.3029	13.2982	13.2998		93.8	11.6907	11.6532	11.6339		93.8	11.3668	11.3083	11.2875			93.8	13.3057	13.3057	13.3054		93.8	12.4434	12.4114	12.3627		93.8	12.143	12.0907	12.1489			93.8	11.9987	12.0173	12.0892		93.8	10.1601	10.1347	10.2952		93.8	9.89072	9.88145	9.91959
93.9	13.3023	13.2996	13.2991		93.9	11.695	11.6594	11.6427		93.9	11.3715	11.3077	11.2898			93.9	13.3057	13.3057	13.3054		93.9	12.4391	12.3999	12.3487		93.9	12.1624	12.0804	12.1456			93.9	11.9781	12.0221	12.0816		93.9	10.162	10.1232	10.2974		93.9	9.8955	9.8821	9.93205
94	13.304	13.3005	13.2988		94	11.6865	11.6605	11.6549		94	11.3683	11.3054	11.284			94	13.3056	13.3057	13.3053		94	12.4428	12.4038	12.3671		94	12.1503	12.0697	12.1361			94	12.0048	12.0204	12.079		94	10.154	10.1289	10.3006		94	9.89148	9.89222	9.92911
94.1	13.3018	13.2991	13.299		94.1	11.6975	11.654	11.6486		94.1	11.3807	11.3076	11.3082			94.1	13.3057	13.3056	13.3054		94.1	12.4482	12.3995	12.3717		94.1	12.1499	12.0803	12.1528			94.1	11.9823	12.0288	12.0892		94.1	10.1459	10.1334	10.2962		94.1	9.89544	9.90317	9.93357
94.2	13.3021	13.2988	13.2957		94.2	11.6943	11.6521	11.6563		94.2	11.3796	11.3096	11.3064			94.2	13.3056	13.3056	13.3054		94.2	12.4539	12.3985	12.3688		94.2	12.1733	12.0789	12.1376			94.2	11.9997	12.0276	12.0621		94.2	10.1478	10.1228	10.3026		94.2	9.88323	9.90427	9.92464
94.3	13.3037	13.2992	13.2967		94.3	11.6843	11.6627	11.6586		94.3	11.3756	11.3243	11.2949			94.3	13.3056	13.3057	13.3054		94.3	12.4525	12.3956	12.3658		94.3	12.1487	12.0845	12.1415			94.3	11.9947	12.0147	12.0802		94.3	10.1631	10.1305	10.3115		94.3	9.89523	9.90386	9.92631
94.4	13.3032	13.3001	13.2975		94.4	11.6886	11.6315	11.6528		94.4	11.3763	11.3187	11.3007			94.4	13.3056	13.3058	13.3054		94.4	12.4449	12.4019	12.3788		94.4	12.1378	12.0834	12.1341			94.4	12.0034	12.0082	12.0784		94.4	10.1647	10.1291	10.3059		94.4	9.89325	9.90219	9.92161
94.5	13.3028	13.2993	13.2956		94.5	11.686	11.6466	11.6364		94.5	11.3793	11.3269	11.2995			94.5	13.3057	13.3058	13.3054		94.5	12.4586	12.3813	12.3817		94.5	12.1294	12.1009	12.1194			94.5	12.0021	12.0208	12.069		94.5	10.1542	10.1418	10.3084		94.5	9.89353	9.89822	9.93396
94.6	13.3029	13.299	13.2977		94.6	11.6765	11.6573	11.6371		94.6	11.3975	11.3043	11.3048			94.6	13.3056	13.3058	13.3054		94.6	12.4608	12.3784	12.3745		94.6	12.1364	12.091	12.1294			94.6	11.9939	12.0122	12.0644		94.6	10.1696	10.1396	10.297		94.6	9.89121	9.89147	9.9371
94.7	13.3027	13.3	13.2997		94.7	11.6824	11.6608	11.642		94.7	11.3668	11.309	11.2785			94.7	13.3056	13.3057	13.3054		94.7	12.4611	12.4024	12.3795		94.7	12.1531	12.1002	12.1314			94.7	11.9821	12.0003	12.0673		94.7	10.1635	10.1336	10.3083		94.7	9.91636	9.88639	9.92851
94.8	13.3017	13.2977	13.3002		94.8	11.6792	11.6599	11.6158		94.8	11.3763	11.3322	11.2921			94.8	13.3056	13.3057	13.3054		94.8	12.453	12.392	12.3811		94.8	12.1448	12.0923	12.1405			94.8	11.9886	12.0088	12.0628		94.8	10.1594	10.1349	10.3043		94.8	9.89397	9.87546	9.93975
94.9	13.3032	13.2988	13.2984		94.9	11.6891	11.6602	11.6235		94.9	11.3695	11.3152	11.2917			94.9	13.3057	13.3058	13.3054		94.9	12.4414	12.4061	12.3668		94.9	12.1485	12.1002	12.1416			94.9	11.9894	12.0003	12.0729		94.9	10.1561	10.1345	10.2883		94.9	9.89014	9.89899	9.93257
95	13.3037	13.2978	13.2977		95	11.6979	11.6566	11.6427		95	11.3844	11.3193	11.2911			95	13.3057	13.3057	13.3054		95	12.44	12.3936	12.378		95	12.1591	12.0809	12.1426			95	11.9915	12.0197	12.0856		95	10.1559	10.1223	10.2873		95	9.88172	9.90243	9.93849
95.1	13.3006	13.2989	13.2993		95.1	11.6903	11.6639	11.6586		95.1	11.37	11.298	11.3099			95.1	13.3056	13.3057	13.3054		95.1	12.4477	12.4149	12.3696		95.1	12.1534	12.0762	12.1476			95.1	12.0027	12.0205	12.0852		95.1	10.163	10.1418	10.2978		95.1	9.87857	9.8853	9.93782
95.2	13.3021	13.2989	13.2989		95.2	11.7033	11.6505	11.6485		95.2	11.3659	11.305	11.3018			95.2	13.3055	13.3058	13.3055		95.2	12.4584	12.4028	12.3638		95.2	12.1551	12.0805	12.1535			95.2	11.9947	12.0235	12.0919		95.2	10.1342	10.1162	10.3		95.2	9.8865	9.88624	9.91701
95.3	13.3025	13.2984	13.2978		95.3	11.6967	11.6687	11.6376		95.3	11.3814	11.3047	11.3117			95.3	13.3056	13.3058	13.3054		95.3	12.4488	12.4033	12.3733		95.3	12.1517	12.0947	12.1377			95.3	11.9889	12.0208	12.0785		95.3	10.1334	10.1165	10.3129		95.3	9.88519	9.89303	9.93608
95.4	13.3034	13.3005	13.2975		95.4	11.704	11.6704	11.6617		95.4	11.3721	11.297	11.3038			95.4	13.3055	13.3058	13.3054		95.4	12.4473	12.3983	12.3764		95.4	12.1682	12.103	12.1478			95.4	12.0084	12.0282	12.0684		95.4	10.1514	10.1163	10.3033		95.4	9.87441	9.89554	9.92225
95.5	13.3026	13.2972	13.2986		95.5	11.6935	11.6592	11.6582		95.5	11.394	11.3095	11.3111			95.5	13.3056	13.3058	13.3054		95.5	12.4539	12.4008	12.3763		95.5	12.1601	12.087	12.1362			95.5	12.0011	12.0241	12.0721		95.5	10.1518	10.1164	10.3109		95.5	9.89678	9.90359	9.92459
95.6	13.303	13.3004	13.2971		95.6	11.7002	11.6604	11.6408		95.6	11.3841	11.3214	11.3031			95.6	13.3057	13.3059	13.3054		95.6	12.4597	12.4008	12.3689		95.6	12.1442	12.0962	12.1318			95.6	12.0002	12.0043	12.0705		95.6	10.1608	10.1305	10.3013		95.6	9.89395	9.89218	9.92672
95.7	13.3032	13.2996	13.2989		95.7	11.6785	11.6514	11.6444		95.7	11.3877	11.3143	11.3112			95.7	13.3056	13.3058	13.3054		95.7	12.4706	12.3977	12.3677		95.7	12.1446	12.0954	12.1395			95.7	11.9882	12.0226	12.0612		95.7	10.1535	10.1244	10.3017		95.7	9.88637	9.89098	9.92662
95.8	13.304	13.2986	13.2975		95.8	11.6745	11.6495	11.6499		95.8	11.3898	11.3238	11.301			95.8	13.3057	13.3058	13.3054		95.8	12.4673	12.3972	12.3584		95.8	12.1441	12.1022	12.1247			95.8	11.9899	12.0255	12.0478		95.8	10.1511	10.1387	10.3066		95.8	9.90415	9.89596	9.92477
95.9	13.3034	13.2994	13.2968		95.9	11.6742	11.656	11.6389		95.9	11.3861	11.3181	11.2857			95.9	13.3057	13.3058	13.3054		95.9	12.4697	12.3887	12.3719		95.9	12.1405	12.0933	12.1244			95.9	11.9882	11.9935	12.067		95.9	10.1641	10.1439	10.3004		95.9	9.89569	9.88466	9.92262
96	13.3031	13.3014	13.2977		96	11.6888	11.6499	11.6275		96	11.387	11.3118	11.291			96	13.3056	13.3058	13.3054		96	12.4583	12.4004	12.3474		96	12.1367	12.1043	12.1288			96	11.9793	12.0131	12.0541		96	10.1558	10.1424	10.2869		96	9.89919	9.89099	9.93914
96.1	13.303	13.2993	13.2991		96.1	11.677	11.6528	11.6336		96.1	11.3742	11.3123	11.2943			96.1	13.3057	13.3058	13.3054		96.1	12.4498	12.406	12.3564		96.1	12.1583	12.1002	12.1463			96.1	11.9873	12	12.0731		96.1	10.1504	10.1359	10.2889		96.1	9.89661	9.8953	9.92289
96.2	13.3021	13.3007	13.2964		96.2	11.6977	11.6604	11.647		96.2	11.375	11.3248	11.2934			96.2	13.3057	13.3058	13.3054		96.2	12.4505	12.4001	12.3452		96.2	12.1623	12.0923	12.1454			96.2	11.9778	12.0057	12.0842		96.2	10.1622	10.1276	10.2953		96.2	9.89384	9.88658	9.92407
96.3	13.3025	13.3011	13.2975		96.3	11.6939	11.6763	11.6531		96.3	11.366	11.319	11.3017			96.3	13.3057	13.3058	13.3054		96.3	12.4415	12.4133	12.3526		96.3	12.1386	12.0903	12.1561			96.3	11.9875	12.0167	12.0735		96.3	10.155	10.1278	10.2971		96.3	9.89183	9.89353	9.9412
96.4	13.3026	13.3002	13.2986		96.4	11.7105	11.6653	11.6555		96.4	11.3644	11.3045	11.3091			96.4	13.3057	13.3058	13.3054		96.4	12.4547	12.3974	12.3522		96.4	12.1618	12.0942	12.1472			96.4	11.993	12.0173	12.0772		96.4	10.1491	10.1243	10.293		96.4	9.89182	9.90073	9.91841
96.5	13.3034	13.3006	13.2985		96.5	11.6919	11.6686	11.6474		96.5	11.3726	11.3206	11.3081			96.5	13.3056	13.3058	13.3055		96.5	12.4516	12.4068	12.3368		96.5	12.1734	12.087	12.1368			96.5	11.9934	12.0155	12.0768		96.5	10.1444	10.1185	10.2996		96.5	9.89549	9.89741	9.93623
96.6	13.3036	13.3002	13.2983		96.6	11.6957	11.6682	11.6689		96.6	11.383	11.3265	11.2917			96.6	13.3057	13.3057	13.3054		96.6	12.4611	12.3942	12.3514		96.6	12.1465	12.0996	12.1388			96.6	11.9889	12.0305	12.0695		96.6	10.1474	10.1391	10.3201		96.6	9.87609	9.89837	9.93904
96.7	13.3033	13.2988	13.2976		96.7	11.7011	11.647	11.6639		96.7	11.3899	11.3133	11.3039			96.7	13.3056	13.3058	13.3055		96.7	12.4593	12.4031	12.356		96.7	12.1361	12.1106	12.1556			96.7	11.99	12.0296	12.0613		96.7	10.162	10.1349	10.3045		96.7	9.88835	9.90027	9.93373
96.8	13.3035	13.2987	13.2984		96.8	11.6978	11.6604	11.66		96.8	11.3935	11.3239	11.3056			96.8	13.3057	13.3058	13.3054		96.8	12.4541	12.4102	12.3614		96.8	12.1447	12.0932	12.159			96.8	11.9831	12.027	12.0757		96.8	10.1577	10.1368	10.307		96.8	9.88383	9.89216	9.92384
96.9	13.3029	13.2991	13.2993		96.9	11.6888	11.6455	11.6466		96.9	11.3948	11.3125	11.2938			96.9	13.3057	13.3058	13.3055		96.9	12.469	12.3782	12.3635		96.9	12.1491	12.109	12.1426			96.9	12.0083	12.019	12.0664		96.9	10.1613	10.1269	10.3103		96.9	9.87388	9.89288	9.91763
97	13.3018	13.3008	13.2988		97	11.6781	11.634	11.648		97	11.3907	11.3221	11.3062			97	13.3057	13.3058	13.3055		97	12.4715	12.3861	12.3631		97	12.1474	12.0914	12.1383			97	12.0026	12.012	12.0596		97	10.1571	10.1489	10.3215		97	9.88546	9.89412	9.92653
97.1	13.303	13.3006	13.2994		97.1	11.6825	11.6659	11.6235		97.1	11.3973	11.323	11.2888			97.1	13.3056	13.3058	13.3054		97.1	12.4485	12.3934	12.3759		97.1	12.1472	12.0968	12.128			97.1	11.9885	12.0148	12.0598		97.1	10.1582	10.1409	10.3087		97.1	9.90192	9.88336	9.93323
97.2	13.3041	13.299	13.2978		97.2	11.698	11.6632	11.6529		97.2	11.3887	11.3263	11.2868			97.2	13.3056	13.3058	13.3055		97.2	12.4601	12.4086	12.3442		97.2	12.1447	12.1004	12.1508			97.2	11.9688	12.0133	12.0684		97.2	10.1746	10.1373	10.3071		97.2	9.89392	9.88227	9.9319
97.3	13.3032	13.2999	13.2985		97.3	11.6995	11.6625	11.6538		97.3	11.3884	11.3333	11.3083			97.3	13.3056	13.3058	13.3055		97.3	12.4527	12.4103	12.339		97.3	12.1524	12.1091	12.1418			97.3	11.9842	12.0185	12.0787		97.3	10.1456	10.1482	10.2947		97.3	9.89107	9.89207	9.92522
97.4	13.3029	13.2982	13.2979		97.4	11.6872	11.6777	11.6442		97.4	11.3724	11.3174	11.2898			97.4	13.3056	13.3057	13.3054		97.4	12.4512	12.4079	12.3513		97.4	12.1615	12.0857	12.1282			97.4	11.981	11.998	12.0848		97.4	10.158	10.1411	10.2791		97.4	9.90171	9.88814	9.94362
97.5	13.3028	13.3	13.2984		97.5	11.6917	11.6753	11.6586		97.5	11.3708	11.2993	11.3094			97.5	13.3056	13.3057	13.3054		97.5	12.4355	12.4148	12.3411		97.5	12.1686	12.0938	12.1622			97.5	11.9916	12.007	12.0768		97.5	10.1509	10.1262	10.2922		97.5	9.90475	9.89459	9.93233
97.6	13.3019	13.3005	13.2991		97.6	11.7053	11.6663	11.6657		97.6	11.3707	11.3202	11.3149			97.6	13.3056	13.3058	13.3054		97.6	12.4637	12.4214	12.3512		97.6	12.1541	12.0712	12.1454			97.6	11.9914	12.0086	12.0863		97.6	10.1531	10.1329	10.2925		97.6	9.88408	9.90044	9.93087
97.7	13.3038	13.2987	13.2989		97.7	11.7066	11.6724	11.6595		97.7	11.3752	11.3037	11.3014			97.7	13.3056	13.3058	13.3055		97.7	12.4551	12.4052	12.3451		97.7	12.1581	12.0858	12.1464			97.7	12.0017	12.011	12.0881		97.7	10.1493	10.1246	10.2981		97.7	9.89149	9.91058	9.92622
97.8	13.3035	13.2992	13.2985		97.8	11.7033	11.6674	11.6783		97.8	11.3816	11.3232	11.3023			97.8	13.3056	13.3058	13.3055		97.8	12.4561	12.4156	12.3674		97.8	12.1682	12.0963	12.1438			97.8	11.9981	12.0078	12.0862		97.8	10.1544	10.1204	10.2942		97.8	9.88754	9.89623	9.94169
97.9	13.3038	13.2995	13.2988		97.9	11.7111	11.6608	11.6553		97.9	11.3967	11.3168	11.3118			97.9	13.3056	13.3058	13.3055		97.9	12.4541	12.3866	12.3552		97.9	12.1454	12.0933	12.1598			97.9	11.9907	12.0089	12.0816		97.9	10.1615	10.1245	10.3069		97.9	9.86559	9.91777	9.91902
98	13.3038	13.3007	13.2973		98	11.6826	11.6531	11.6669		98	11.3959	11.3175	11.2961			98	13.3055	13.3058	13.3055		98	12.474	12.3938	12.3879		98	12.1501	12.1	12.1537			98	11.9887	12.0112	12.0872		98	10.1543	10.1357	10.3006		98	9.87897	9.89304	9.93363
98.1	13.3035	13.3004	13.2985		98.1	11.692	11.6586	11.6568		98.1	11.3917	11.3157	11.2979			98.1	13.3057	13.3058	13.3055		98.1	12.4641	12.382	12.3757		98.1	12.1487	12.1033	12.1441			98.1	12.0014	12.0206	12.0815		98.1	10.1512	10.1285	10.3048		98.1	9.88538	9.88031	9.91149
98.2	13.304	13.3007	13.2991		98.2	11.6937	11.6614	11.6622		98.2	11.3949	11.3242	11.2851			98.2	13.3056	13.3058	13.3055		98.2	12.4706	12.3879	12.3645		98.2	12.1565	12.1117	12.1417			98.2	11.9924	12.0274	12.075		98.2	10.1576	10.1392	10.309		98.2	9.88128	9.89026	9.91652
98.3	13.3027	13.3014	13.2994		98.3	11.6875	11.658	11.6344		98.3	11.3849	11.3143	11.2837			98.3	13.3056	13.3057	13.3055		98.3	12.4634	12.4035	12.3677		98.3	12.1587	12.0967	12.1355			98.3	11.9916	12.0193	12.0769		98.3	10.1558	10.1355	10.2977		98.3	9.87912	9.87901	9.92091
98.4	13.3028	13.2991	13.2989		98.4	11.6953	11.6672	11.6584		98.4	11.4053	11.3443	11.2964			98.4	13.3056	13.3057	13.3055		98.4	12.4544	12.4118	12.3741		98.4	12.148	12.1016	12.139			98.4	11.9747	12.0102	12.0611		98.4	10.1429	10.1267	10.3011		98.4	9.89718	9.8837	9.93969
98.5	13.3031	13.3002	13.2995		98.5	11.6971	11.6816	11.6536		98.5	11.4052	11.3213	11.3027			98.5	13.3057	13.3057	13.3055		98.5	12.4592	12.4067	12.3629		98.5	12.163	12.1058	12.1442			98.5	11.9819	12.0058	12.0598		98.5	10.1437	10.1276	10.2912		98.5	9.88601	9.87063	9.91991
98.6	13.3035	13.2996	13.298		98.6	11.6956	11.6619	11.6611		98.6	11.3926	11.3288	11.3126			98.6	13.3057	13.3057	13.3055		98.6	12.4478	12.4027	12.348		98.6	12.1575	12.101	12.1508			98.6	11.9784	12.0265	12.0763		98.6	10.1427	10.1477	10.2842		98.6	9.89023	9.89039	9.93576
98.7	13.3026	13.3004	13.2997		98.7	11.7084	11.6867	11.6613		98.7	11.3842	11.3026	11.3126			98.7	13.3057	13.3057	13.3055		98.7	12.4401	12.4221	12.3527		98.7	12.1626	12.0953	12.1536			98.7	11.9856	12.0094	12.0737		98.7	10.1686	10.1334	10.307		98.7	9.90949	9.88948	9.93053
98.8	13.3028	13.2993	13.299		98.8	11.7151	11.668	11.6648		98.8	11.3923	11.296	11.3126			98.8	13.3057	13.3057	13.3055		98.8	12.4588	12.4023	12.3589		98.8	12.1673	12.0857	12.1433			98.8	11.9799	12.0002	12.0838		98.8	10.1439	10.1336	10.2995		98.8	9.89549	9.88682	9.92623
98.9	13.303	13.3011	13.3001		98.9	11.7019	11.6795	11.6821		98.9	11.3829	11.3096	11.3204			98.9	13.3056	13.3057	13.3054		98.9	12.4634	12.4121	12.3589		98.9	12.1525	12.0803	12.1461			98.9	11.9914	12.0093	12.0908		98.9	10.1443	10.1235	10.3025		98.9	9.8797	9.896	9.93704
99	13.304	13.3003	13.2988		99	11.7116	11.6681	11.6625		99	11.3781	11.3142	11.3116			99	13.3056	13.3057	13.3055		99	12.4651	12.394	12.3626		99	12.151	12.0817	12.1567			99	11.9955	12.0098	12.0766		99	10.1378	10.1158	10.3081		99	9.88777	9.88944	9.91885
99.1	13.3033	13.3006	13.2984		99.1	11.7034	11.6475	11.6872		99.1	11.3942	11.346	11.309			99.1	13.3057	13.3058	13.3055		99.1	12.4767	12.3957	12.3702		99.1	12.1492	12.1046	12.1502			99.1	12	11.9961	12.0731		99.1	10.1489	10.1273	10.3096		99.1	9.89553	9.88793	9.91914
99.2	13.3036	13.3013	13.3		99.2	11.7116	11.6417	11.6756		99.2	11.4094	11.3359	11.3039			99.2	13.3056	13.3058	13.3055		99.2	12.4774	12.4027	12.3579		99.2	12.1498	12.1039	12.1525			99.2	11.9935	12.0138	12.0833		99.2	10.1624	10.122	10.3009		99.2	9.88955	9.89134	9.91249
99.3	13.3043	13.3019	13.2996		99.3	11.698	11.6648	11.6652		99.3	11.402	11.3321	11.3044			99.3	13.3056	13.3057	13.3055		99.3	12.4629	12.3944	12.3668		99.3	12.1386	12.0988	12.1522			99.3	12.0006	12.0232	12.0786		99.3	10.16	10.1319	10.3019		99.3	9.87921	9.86869	9.91369
99.4	13.3034	13.3007	13.3004		99.4	11.7007	11.6575	11.66		99.4	11.3903	11.3384	11.3117			99.4	13.3056	13.3057	13.3055		99.4	12.4763	12.3939	12.3682		99.4	12.153	12.1039	12.1342			99.4	11.9787	12.0096	12.0573		99.4	10.1614	10.1297	10.299		99.4	9.88786	9.86994	9.90741
99.5	13.3027	13.3004	13.2966		99.5	11.675	11.6646	11.646		99.5	11.4123	11.332	11.2967			99.5	13.3056	13.3058	13.3054		99.5	12.4632	12.4103	12.374		99.5	12.1532	12.1043	12.1388			99.5	11.9851	12.0057	12.0458		99.5	10.1651	10.1393	10.3047		99.5	9.88148	9.88693	9.92619
99.6	13.3036	13.3012	13.2972		99.6	11.704	11.6572	11.6593		99.6	11.3969	11.3324	11.3014			99.6	13.3056	13.3058	13.3055		99.6	12.4626	12.417	12.3611		99.6	12.1591	12.1018	12.1417			99.6	11.9697	12.0094	12.0596		99.6	10.1674	10.1403	10.2995		99.6	9.90211	9.87551	9.91324
99.7	13.3038	13.2997	13.2975		99.7	11.6874	11.6628	11.6685		99.7	11.3895	11.3293	11.3115			99.7	13.3057	13.3058	13.3054		99.7	12.4498	12.4091	12.3561		99.7	12.1528	12.0937	12.1334			99.7	11.9683	12.0137	12.0681		99.7	10.1462	10.1368	10.2912		99.7	9.89404	9.88419	9.93077
99.8	13.303	13.3007	13.2992		99.8	11.706	11.6663	11.6562		99.8	11.3868	11.3161	11.3092			99.8	13.3056	13.3058	13.3055		99.8	12.4432	12.4276	12.3521		99.8	12.166	12.1104	12.1445			99.8	11.9853	12.0069	12.0602		99.8	10.1585	10.1301	10.2978		99.8	9.89673	9.8926	9.91911
99.9	13.3036	13.3015	13.3001		99.9	11.7075	11.6642	11.6661		99.9	11.3957	11.3209	11.3029			99.9	13.3057	13.3059	13.3055		99.9	12.4519	12.416	12.3632		99.9	12.1736	12.0973	12.15			99.9	11.9855	12.0089	12.0705		99.9	10.1534	10.1382	10.3042		99.9	9.89764	9.87825	9.9396
100	13.3025	13.3015	13.2977		100	11.7108	11.6676	11.6674		100	11.3919	11.313	11.3248			100	13.3056	13.3058	13.3055		100	12.4533	12.4156	12.3537		100	12.1742	12.0981	12.1603			100	12.0026	12.0002	12.0941		100	10.1272	10.1342	10.3011		100	9.89662	9.87564	9.92869
100.1	13.3032	13.2996	13.3006		100.1	11.7135	11.6667	11.6829		100.1	11.3906	11.3146	11.3184			100.1	13.3056	13.3058	13.3055		100.1	12.4651	12.4064	12.3512		100.1	12.1489	12.0864	12.1631			100.1	11.9963	12.0007	12.0789		100.1	10.1353	10.1159	10.2956		100.1	9.9033	9.8593	9.93629
100.2	13.3038	13.299	13.2967		100.2	11.7166	11.6765	11.6598		100.2	11.3886	11.3363	11.3011			100.2	13.3056	13.3058	13.3055		100.2	12.4588	12.4184	12.3726		100.2	12.1606	12.0903	12.1635			100.2	11.9859	11.9914	12.0788		100.2	10.1463	10.1237	10.3035		100.2	9.89184	9.87457	9.9273
100.3	13.3031	13.3015	13.2987		100.3	11.7078	11.6503	11.6664		100.3	11.3711	11.324	11.3143			100.3	13.3057	13.3058	13.3055		100.3	12.4597	12.4136	12.3722		100.3	12.1502	12.1001	12.1434			100.3	11.9957	11.9913	12.0838		100.3	10.1579	10.1196	10.3157		100.3	9.88678	9.85776	9.93544
100.4	13.3038	13.3022	13.2988		100.4	11.7161	11.6533	11.6596		100.4	11.3998	11.3286	11.2967			100.4	13.3057	13.3058	13.3055		100.4	12.4618	12.4067	12.3795		100.4	12.1356	12.0911	12.1539			100.4	12.0099	12.0015	12.0703		100.4	10.1592	10.1303	10.3134		100.4	9.881	9.85044	9.92843
100.5	13.3023	13.3	13.3008		100.5	11.698	11.6678	11.666		100.5	11.402	11.3299	11.3064			100.5	13.3057	13.3057	13.3056		100.5	12.4512	12.3892	12.3755		100.5	12.1505	12.11	12.1522			100.5	11.9842	12.0009	12.0817		100.5	10.1593	10.1372	10.3104		100.5	9.89517	9.84428	9.91923
100.6	13.3041	13.2979	13.298		100.6	11.7046	11.6682	11.6619		100.6	11.4058	11.3242	11.2988			100.6	13.3057	13.3058	13.3055		100.6	12.472	12.4005	12.3725		100.6	12.1514	12.1015	12.1572			100.6	11.9875	12.0102	12.0707		100.6	10.1666	10.1278	10.3014		100.6	9.88715	9.8436	9.91328
100.7	13.3039	13.3	13.2994		100.7	11.6942	11.6684	11.6672		100.7	11.4085	11.3219	11.2946			100.7	13.3057	13.3057	13.3056		100.7	12.4661	12.4234	12.3576		100.7	12.1645	12.0949	12.1319			100.7	11.9749	12.0079	12.0499		100.7	10.1582	10.1406	10.3013		100.7	9.88812	9.83224	9.92154
100.8	13.3041	13.3	13.2986		100.8	11.6978	11.6695	11.6498		100.8	11.3909	11.3116	11.3181			100.8	13.3057	13.3058	13.3056		100.8	12.4617	12.4096	12.371		100.8	12.1586	12.1095	12.1524			100.8	11.9738	12.0109	12.0474		100.8	10.1691	10.1281	10.2995		100.8	9.9039	9.85432	9.9269
100.9	13.3035	13.3007	13.3004		100.9	11.6945	11.6869	11.6674		100.9	11.4051	11.3254	11.3117			100.9	13.3057	13.3058	13.3056		100.9	12.4581	12.4027	12.3643		100.9	12.1608	12.0978	12.1404			100.9	11.9699	12.0145	12.0659		100.9	10.1553	10.1367	10.2946		100.9	9.89274	9.84513	9.9375
101	13.3034	13.3017	13.2995		101	11.7069	11.6769	11.6662		101	11.3845	11.3182	11.3196			101	13.3056	13.3058	13.3056		101	12.4455	12.4262	12.3597		101	12.1607	12.0958	12.148			101	11.9734	12.0074	12.0477		101	10.1593	10.1373	10.2827		101	9.88928	9.86627	9.92905
101.1	13.3038	13.3001	13.2987		101.1	11.7116	11.6791	11.6882		101.1	11.4069	11.3235	11.3138			101.1	13.3057	13.3057	13.3056		101.1	12.4602	12.4093	12.374		101.1	12.1705	12.0998	12.1576			101.1	11.9742	12.0212	12.0694		101.1	10.1565	10.1399	10.3011		101.1	9.89235	9.86854	9.92718
101.2	13.3036	13.2998	13.299		101.2	11.7087	11.6814	11.6843		101.2	11.3849	11.3188	11.3215			101.2	13.3057	13.3057	13.3056		101.2	12.4666	12.4101	12.3636		101.2	12.1594	12.0838	12.1512			101.2	11.9936	12.0029	12.0682		101.2	10.1462	10.1242	10.3053		101.2	9.89368	9.87589	9.93179
101.3	13.3029	13.3003	13.2994		101.3	11.7072	11.6717	11.6762		101.3	11.3902	11.3215	11.3259			101.3	13.3057	13.3058	13.3056		101.3	12.4453	12.4197	12.3699		101.3	12.1494	12.0824	12.1548			101.3	11.9953	11.9998	12.0765		101.3	10.1623	10.1117	10.3145		101.3	9.88377	9.86974	9.93331
101.4	13.3033	13.3018	13.2991		101.4	11.7064	11.6832	11.6786		101.4	11.382	11.3419	11.3216			101.4	13.3057	13.3057	13.3056		101.4	12.4571	12.406	12.3664		101.4	12.1503	12.0913	12.1496			101.4	11.969	12.0019	12.0738		101.4	10.1561	10.1187	10.306		101.4	9.89487	9.86987	9.93236
101.5	13.3039	13.302	13.2998		101.5	11.7175	11.6698	11.6804		101.5	11.3905	11.3285	11.3116			101.5	13.3057	13.3057	13.3056		101.5	12.4607	12.4006	12.3856		101.5	12.1575	12.0863	12.1566			101.5	11.983	11.9977	12.0967		101.5	10.1652	10.1047	10.2995		101.5	9.90507	9.86855	9.93491
101.6	13.3042	13.3023	13.2973		101.6	11.7213	11.6601	11.671		101.6	11.3959	11.3256	11.3041			101.6	13.3057	13.3057	13.3056		101.6	12.4638	12.3963	12.3806		101.6	12.1489	12.1119	12.1595			101.6	11.9876	12.0017	12.0687		101.6	10.1543	10.1213	10.3062		101.6	9.88587	9.86363	9.92262
101.7	13.3033	13.3027	13.3003		101.7	11.7034	11.6559	11.6685		101.7	11.4123	11.3261	11.3195			101.7	13.3057	13.3058	13.3056		101.7	12.4725	12.4021	12.3902		101.7	12.1479	12.1028	12.1437			101.7	11.9954	12.006	12.0802		101.7	10.1757	10.131	10.3063		101.7	9.8786	9.85291	9.91151
101.8	13.3029	13.3005	13.2978		101.8	11.6934	11.6745	11.6715		101.8	11.4038	11.351	11.2929			101.8	13.3057	13.3058	13.3055		101.8	12.4744	12.397	12.3678		101.8	12.1521	12.0933	12.1392			101.8	11.9838	12.0032	12.0788		101.8	10.1632	10.1247	10.3155		101.8	9.88371	9.84939	9.91975
101.9	13.3035	13.3014	13.3003		101.9	11.6878	11.6796	11.679		101.9	11.3972	11.331	11.3007			101.9	13.3057	13.3057	13.3055		101.9	12.4656	12.4117	12.3762		101.9	12.1607	12.0989	12.1244			101.9	11.9853	12.0041	12.0621		101.9	10.1648	10.1261	10.2946		101.9	9.87108	9.87077	9.91071
102	13.304	13.2997	13.2982		102	11.6979	11.6783	11.6606		102	11.4095	11.3248	11.3148			102	13.3056	13.3058	13.3055		102	12.4606	12.4182	12.3711		102	12.1647	12.1041	12.1344			102	11.9783	12.0099	12.0815		102	10.1529	10.1426	10.29		102	9.88356	9.86061	9.91877
102.1	13.3042	13.3014	13.2988		102.1	11.7056	11.6904	11.6735		102.1	11.3985	11.3385	11.3071			102.1	13.3056	13.3057	13.3055		102.1	12.4524	12.4079	12.3564		102.1	12.1652	12.1085	12.1404			102.1	11.9691	12.0168	12.0746		102.1	10.1612	10.1459	10.2985		102.1	9.89842	9.87445	9.91353
102.2	13.3043	13.3007	13.2996		102.2	11.71	11.6732	11.6777		102.2	11.4078	11.3223	11.322			102.2	13.3056	13.3057	13.3055		102.2	12.453	12.4132	12.3746		102.2	12.1523	12.1062	12.1544			102.2	11.9712	12.0174	12.0531		102.2	10.154	10.1341	10.2872		102.2	9.89003	9.88468	9.91606
102.3	13.3032	13.3021	13.2981		102.3	11.6975	11.6698	11.6895		102.3	11.3962	11.3196	11.3358			102.3	13.3056	13.3057	13.3056		102.3	12.463	12.4267	12.3618		102.3	12.1649	12.1013	12.1536			102.3	11.9701	12.0136	12.0611		102.3	10.1506	10.1389	10.2823		102.3	9.88845	9.8925	9.91893
102.4	13.3034	13.3011	13.2996		102.4	11.7127	11.6771	11.6895		102.4	11.3959	11.3284	11.3167			102.4	13.3056	13.3057	13.3055		102.4	12.4576	12.4261	12.3631		102.4	12.1587	12.1033	12.1497			102.4	11.9906	12.0047	12.0805		102.4	10.1382	10.1243	10.2983		102.4	9.90277	9.8903	9.93753
102.5	13.3039	13.3017	13.3003		102.5	11.6986	11.6571	11.6998		102.5	11.3918	11.3358	11.3134			102.5	13.3056	13.3057	13.3055		102.5	12.4725	12.4201	12.3735		102.5	12.1487	12.1033	12.1634			102.5	11.9911	12.0118	12.0666		102.5	10.1323	10.125	10.295		102.5	9.89609	9.89912	9.93686
102.6	13.3038	13.2995	13.2979		102.6	11.7162	11.6654	11.6887		102.6	11.385	11.3409	11.3132			102.6	13.3056	13.3057	13.3055		102.6	12.4716	12.415	12.3741		102.6	12.1516	12.0834	12.1504			102.6	11.9922	12.0159	12.0659		102.6	10.1396	10.118	10.3035		102.6	9.89951	9.88576	9.94113
102.7	13.3044	13.3005	13.3009		102.7	11.7187	11.656	11.7006		102.7	11.3934	11.3339	11.3164			102.7	13.3056	13.3057	13.3055		102.7	12.4608	12.4071	12.3785		102.7	12.1427	12.0883	12.1503			102.7	11.9815	12.0052	12.0827		102.7	10.1475	10.1221	10.2967		102.7	9.90226	9.89347	9.93809
102.8	13.3029	13.3019	13.299		102.8	11.7269	11.6397	11.701		102.8	11.3905	11.3359	11.2961			102.8	13.3056	13.3058	13.3055		102.8	12.4704	12.417	12.3824		102.8	12.152	12.101	12.1511			102.8	11.9771	12.0056	12.0788		102.8	10.1528	10.1228	10.2929		102.8	9.89681	9.8742	9.93031
102.9	13.3029	13.3003	13.3012		102.9	11.7127	11.6714	11.6805		102.9	11.3998	11.3316	11.2834			102.9	13.3056	13.3058	13.3055		102.9	12.4702	12.4001	12.378		102.9	12.1453	12.0864	12.1367			102.9	11.9865	11.9888	12.0731		102.9	10.1518	10.1262	10.3063		102.9	9.88663	9.86703	9.93022
103	13.3032	13.2996	13.3013		103	11.7011	11.6805	11.6834		103	11.4088	11.3393	11.2933			103	13.3056	13.3057	13.3056		103	12.4663	12.4053	12.3884		103	12.1569	12.0977	12.1361			103	11.978	12.0162	12.0743		103	10.1659	10.1341	10.2986		103	9.90283	9.88108	9.91255
103.1	13.3034	13.3022	13.3009		103.1	11.704	11.6912	11.6714		103.1	11.4153	11.3425	11.3009			103.1	13.3056	13.3057	13.3055		103.1	12.4658	12.4118	12.3804		103.1	12.1553	12.1098	12.1256			103.1	11.9826	12.002	12.0658		103.1	10.165	10.1319	10.3169		103.1	9.8882	9.88567	9.8959
103.2	13.304	13.3018	13.3012		103.2	11.7067	11.674	11.6834		103.2	11.4158	11.3398	11.3037			103.2	13.3056	13.3057	13.3055		103.2	12.4728	12.418	12.364		103.2	12.1613	12.1241	12.1389			103.2	11.9751	12.0034	12.0699		103.2	10.1642	10.1476	10.2933		103.2	9.88682	9.89068	9.9008
103.3	13.3039	13.3008	13.3007		103.3	11.701	11.6768	11.686		103.3	11.402	11.3225	11.3192			103.3	13.3056	13.3057	13.3056		103.3	12.4679	12.4174	12.3747		103.3	12.1619	12.1054	12.1328			103.3	11.9662	12.0048	12.0578		103.3	10.1542	10.1442	10.2888		103.3	9.87969	9.88892	9.90643
103.4	13.3027	13.3012	13.3002		103.4	11.7186	11.6805	11.69		103.4	11.3999	11.3067	11.3101			103.4	13.3056	13.3057	13.3056		103.4	12.4551	12.4081	12.3598		103.4	12.1573	12.1119	12.1474			103.4	11.9653	12.0009	12.0708		103.4	10.1666	10.134	10.2919		103.4	9.88193	9.89758	9.9139
103.5	13.3041	13.3012	13.2984		103.5	11.7138	11.6844	11.7026		103.5	11.4075	11.3231	11.3172			103.5	13.3056	13.3057	13.3055		103.5	12.4606	12.407	12.3712		103.5	12.1642	12.1042	12.145			103.5	11.974	12.01	12.0568		103.5	10.1533	10.1299	10.2975		103.5	9.88633	9.89287	9.92159
103.6	13.3029	13.3022	13.2996		103.6	11.7095	11.6792	11.677		103.6	11.3936	11.3436	11.3024			103.6	13.3056	13.3057	13.3056		103.6	12.4775	12.4129	12.3757		103.6	12.1536	12.1032	12.1427			103.6	11.9966	12.0114	12.0649		103.6	10.1454	10.134	10.292		103.6	9.89801	9.90393	9.92583
103.7	13.3041	13.3008	13.3013		103.7	11.7277	11.6772	11.6977		103.7	11.3954	11.3219	11.2936			103.7	13.3056	13.3057	13.3056		103.7	12.459	12.403	12.3838		103.7	12.1549	12.1004	12.158			103.7	11.9815	11.9999	12.0826		103.7	10.1345	10.1271	10.2927		103.7	9.90839	9.89776	9.91656
103.8	13.3039	13.3017	13.2986		103.8	11.7224	11.6694	11.7005		103.8	11.3969	11.3447	11.3162			103.8	13.3056	13.3057	13.3055		103.8	12.4633	12.4051	12.3894		103.8	12.1498	12.0933	12.1445			103.8	11.987	11.9934	12.0712		103.8	10.1579	10.1223	10.3122		103.8	9.88986	9.89562	9.92059
103.9	13.3034	13.3028	13.301		103.9	11.7133	11.6608	11.6991		103.9	11.395	11.3383	11.3221			103.9	13.3056	13.3057	13.3056		103.9	12.4764	12.3867	12.3999		103.9	12.1414	12.0895	12.1424			103.9	11.9904	11.999	12.0773		103.9	10.1589	10.1149	10.3025		103.9	9.89047	9.88921	9.93041
104	13.3034	13.3016	13.3011		104	11.7213	11.6565	11.694		104	11.3927	11.354	11.3206			104	13.3056	13.3057	13.3056		104	12.4726	12.3903	12.3958		104	12.1436	12.0922	12.1549			104	11.9749	11.9979	12.085		104	10.1633	10.1112	10.3158		104	9.89624	9.88247	9.92819
104.1	13.3047	13.3019	13.2982		104.1	11.7027	11.682	11.6944		104.1	11.4086	11.3393	11.3095			104.1	13.3057	13.3058	13.3055		104.1	12.4718	12.4025	12.3846		104.1	12.1366	12.1017	12.1414			104.1	11.99	11.9766	12.076		104.1	10.1624	10.1224	10.3091		104.1	9.90366	9.89129	9.90616
104.2	13.3041	13.3023	13.3008		104.2	11.7106	11.6834	11.6856		104.2	11.3998	11.3464	11.3031			104.2	13.3057	13.3057	13.3055		104.2	12.4798	12.4006	12.3784		104.2	12.1531	12.1069	12.1431			104.2	11.9791	11.9798	12.0822		104.2	10.1553	10.1424	10.2945		104.2	9.89111	9.86942	9.90113
104.3	13.303	13.3027	13.2978		104.3	11.7079	11.6833	11.6676		104.3	11.3964	11.3383	11.3129			104.3	13.3057	13.3057	13.3055		104.3	12.4698	12.4162	12.3829		104.3	12.1638	12.1068	12.1345			104.3	11.9551	11.9879	12.0884		104.3	10.1742	10.1418	10.2967		104.3	9.88608	9.88141	9.90769
104.4	13.3044	13.301	13.2993		104.4	11.7017	11.6754	11.6986		104.4	11.418	11.3216	11.3187			104.4	13.3057	13.3057	13.3056		104.4	12.4629	12.4087	12.3887		104.4	12.1502	12.1073	12.1367			104.4	11.9881	11.9984	12.0768		104.4	10.1639	10.1273	10.2928		104.4	9.89134	9.89152	9.90939
104.5	13.3047	13.3006	13.3004		104.5	11.7068	11.6781	11.6888		104.5	11.4064	11.331	11.3253			104.5	13.3057	13.3057	13.3055		104.5	12.4633	12.4182	12.3664		104.5	12.153	12.1124	12.148			104.5	11.9705	11.9981	12.064		104.5	10.1522	10.1481	10.284		104.5	9.87891	9.88465	9.9109
104.6	13.3035	13.3019	13.2995		104.6	11.7183	11.68	11.6929		104.6	11.4131	11.3096	11.3154			104.6	13.3056	13.3057	13.3055		104.6	12.4527	12.4124	12.3807		104.6	12.1529	12.1088	12.148			104.6	11.979	12.0011	12.074		104.6	10.1439	10.1388	10.2921		104.6	9.88987	9.88627	9.90883
104.7	13.3046	13.3011	13.3001		104.7	11.7149	11.6799	11.698		104.7	11.4139	11.3215	11.3347			104.7	13.3056	13.3057	13.3054		104.7	12.4656	12.4136	12.3891		104.7	12.1638	12.124	12.1474			104.7	11.9748	12.0119	12.0607		104.7	10.1535	10.141	10.2879		104.7	9.88107	9.91248	9.92234
104.8	13.3027	13.3022	13.2989		104.8	11.7249	11.6758	11.7144		104.8	11.3986	11.3166	11.309			104.8	13.3057	13.3057	13.3055		104.8	12.4608	12.4088	12.3952		104.8	12.1586	12.1252	12.1563			104.8	11.9898	12.0048	12.0613		104.8	10.1483	10.1359	10.2999		104.8	9.88072	9.90762	9.9194
104.9	13.3045	13.3021	13.301		104.9	11.7262	11.6703	11.6939		104.9	11.4098	11.3432	11.3174			104.9	13.3057	13.3057	13.3055		104.9	12.4709	12.4073	12.3866		104.9	12.1591	12.1033	12.1614			104.9	11.9939	12.0069	12.0872		104.9	10.1363	10.1285	10.3035		104.9	9.89736	9.90044	9.91848
105	13.3041	13.3016	13.3019		105	11.7404	11.6613	11.7165		105	11.3937	11.3336	11.3221			105	13.3057	13.3057	13.3055		105	12.472	12.4017	12.3786		105	12.1444	12.0997	12.152			105	11.992	11.9896	12.0738		105	10.1499	10.1233	10.3093		105	9.891	9.89494	9.92634
105.1	13.3036	13.301	13.3005		105.1	11.7383	11.6618	11.6998		105.1	11.3917	11.3458	11.3097			105.1	13.3057	13.3057	13.3055		105.1	12.4736	12.4089	12.3866		105.1	12.1443	12.1082	12.1444			105.1	11.9829	11.9982	12.0893		105.1	10.1552	10.1188	10.3087		105.1	9.88166	9.883	9.9239
105.2	13.3037	13.3014	13.3013		105.2	11.7338	11.6743	11.701		105.2	11.4038	11.349	11.3039			105.2	13.3057	13.3057	13.3055		105.2	12.4805	12.4013	12.3934		105.2	12.1584	12.0889	12.1383			105.2	11.9968	11.9858	12.0771		105.2	10.1423	10.1171	10.3083		105.2	9.90217	9.87926	9.91281
105.3	13.3042	13.3008	13.3005		105.3	11.7282	11.6747	11.6977		105.3	11.4047	11.333	11.3058			105.3	13.3057	13.3057	13.3056		105.3	12.4663	12.4043	12.3862		105.3	12.1557	12.0852	12.1455			105.3	12.0024	11.9904	12.0747		105.3	10.1622	10.1254	10.31		105.3	9.90455	9.87605	9.92983
105.4	13.3038	13.3018	13.3019		105.4	11.7151	11.688	11.6954		105.4	11.4131	11.3326	11.3172			105.4	13.3057	13.3057	13.3055		105.4	12.4817	12.4067	12.3833		105.4	12.1551	12.0938	12.1288			105.4	11.992	11.9909	12.067		105.4	10.1494	10.1299	10.3071		105.4	9.89181	9.88892	9.91378
105.5	13.3041	13.3016	13.3022		105.5	11.7018	11.6881	11.6949		105.5	11.4022	11.3232	11.2994			105.5	13.3058	13.3056	13.3055		105.5	12.467	12.4021	12.3659		105.5	12.1596	12.1066	12.1186			105.5	11.972	11.9812	12.067		105.5	10.1617	10.1277	10.2966		105.5	9.88956	9.89468	9.91208
105.6	13.3045	13.3016	13.3002		105.6	11.7062	11.6883	11.6729		105.6	11.4183	11.3292	11.3117			105.6	13.3057	13.3057	13.3055		105.6	12.4738	12.4175	12.3651		105.6	12.1715	12.1056	12.1211			105.6	11.9526	11.9899	12.0884		105.6	10.1558	10.1305	10.2915		105.6	9.89485	9.89329	9.90323
105.7	13.3035	13.3025	13.3012		105.7	11.7205	11.6889	11.6968		105.7	11.4213	11.332	11.3098			105.7	13.3057	13.3057	13.3055		105.7	12.4715	12.418	12.3807		105.7	12.1622	12.1137	12.1412			105.7	11.9606	11.9832	12.0763		105.7	10.159	10.134	10.2921		105.7	9.87125	9.88801	9.91251
105.8	13.3032	13.301	13.2991		105.8	11.7105	11.6994	11.6978		105.8	11.4311	11.3233	11.319			105.8	13.3057	13.3057	13.3055		105.8	12.4601	12.4069	12.3723		105.8	12.169	12.1125	12.1442			105.8	11.9791	11.9981	12.0649		105.8	10.1514	10.1475	10.2818		105.8	9.87281	9.89552	9.91121
105.9	13.3028	13.3029	13.3015		105.9	11.741	11.6808	11.6948		105.9	11.4184	11.3264	11.325			105.9	13.3057	13.3057	13.3055		105.9	12.4621	12.4215	12.3838		105.9	12.1798	12.1108	12.1617			105.9	11.976	12	12.0505		105.9	10.1427	10.1409	10.2892		105.9	9.88101	9.9077	9.92819
106	13.303	13.3025	13.3004		106	11.7223	11.6603	11.6973		106	11.4179	11.3304	11.3299			106	13.3057	13.3057	13.3054		106	12.4563	12.4187	12.3991		106	12.169	12.1212	12.1599			106	11.992	12.0046	12.0608		106	10.1403	10.1425	10.3033		106	9.89244	9.88157	9.91945
106.1	13.3033	13.3012	13.3009		106.1	11.7309	11.6721	11.6925		106.1	11.4105	11.3478	11.3242			106.1	13.3057	13.3057	13.3054		106.1	12.4651	12.4009	12.3858		106.1	12.1638	12.1082	12.1606			106.1	11.9889	12.0064	12.0656		106.1	10.1362	10.1385	10.2999		106.1	9.89835	9.90271	9.91681
106.2	13.3043	13.3011	13.3013		106.2	11.7236	11.6781	11.7106		106.2	11.4085	11.3484	11.32			106.2	13.3057	13.3057	13.3054		106.2	12.4791	12.3944	12.3984		106.2	12.1554	12.1044	12.1598			106.2	11.9796	12.0092	12.0825		106.2	10.1407	10.122	10.296		106.2	9.89421	9.90049	9.94089
106.3	13.3025	13.3035	13.2995		106.3	11.7264	11.6654	11.7081		106.3	11.4006	11.3449	11.3229			106.3	13.3058	13.3057	13.3055		106.3	12.4757	12.4017	12.399		106.3	12.1414	12.1091	12.1451			106.3	11.9917	12.0083	12.0741		106.3	10.1455	10.1177	10.3095		106.3	9.89734	9.89857	9.92093
106.4	13.304	13.3011	13.302		106.4	11.7274	11.6736	11.6902		106.4	11.4099	11.3382	11.3124			106.4	13.3058	13.3057	13.3055		106.4	12.4628	12.4064	12.3948		106.4	12.1702	12.1005	12.1537			106.4	11.9853	12.0193	12.0753		106.4	10.1403	10.1133	10.3014		106.4	9.8786	9.88929	9.91951
106.5	13.3031	13.3015	13.3023		106.5	11.7141	11.6721	11.6846		106.5	11.3996	11.3483	11.3168			106.5	13.3057	13.3057	13.3054		106.5	12.4701	12.4127	12.3876		106.5	12.1595	12.0828	12.1318			106.5	11.9859	12.0021	12.0848		106.5	10.1644	10.1199	10.3006		106.5	9.88807	9.87728	9.9081
106.6	13.3026	13.3009	13.3013		106.6	11.7175	11.6847	11.6788		106.6	11.4105	11.3417	11.3288			106.6	13.3058	13.3057	13.3054		106.6	12.4714	12.4123	12.3776		106.6	12.1669	12.099	12.1468			106.6	11.9775	11.9981	12.0807		106.6	10.1586	10.13	10.2993		106.6	9.89757	9.86959	9.9256
106.7	13.3034	13.3021	13.2991		106.7	11.7165	11.6904	11.6846		106.7	11.4334	11.3445	11.3235			106.7	13.3058	13.3057	13.3055		106.7	12.4772	12.4137	12.373		106.7	12.1574	12.0974	12.1315			106.7	11.9663	11.9944	12.0594		106.7	10.1609	10.1255	10.3075		106.7	9.89706	9.88732	9.91283
106.8	13.3035	13.3016	13.3025		106.8	11.7072	11.6888	11.6926		106.8	11.4233	11.3325	11.3227			106.8	13.3058	13.3058	13.3055		106.8	12.4708	12.4172	12.3569		106.8	12.1793	12.0902	12.1325			106.8	11.9629	11.9776	12.077		106.8	10.1581	10.1386	10.2887		106.8	9.88059	9.89135	9.91125
106.9	13.3041	13.3023	13.3012		106.9	11.7153	11.7009	11.694		106.9	11.4165	11.3217	11.3166			106.9	13.3058	13.3058	13.3055		106.9	12.4524	12.409	12.3697		106.9	12.1648	12.1037	12.1411			106.9	11.9778	11.9844	12.0671		106.9	10.1507	10.1313	10.2961		106.9	9.87959	9.89661	9.90803
107	13.3041	13.3014	13.2992		107	11.7246	11.6819	11.6938		107	11.4205	11.3372	11.3305			107	13.3058	13.3057	13.3054		107	12.4609	12.4125	12.3716		107	12.1521	12.1123	12.1255			107	11.9699	11.9918	12.0682		107	10.1492	10.1309	10.2877		107	9.87245	9.90516	9.90721
107.1	13.3045	13.3032	13.2994		107.1	11.7133	11.6886	11.6951		107.1	11.4207	11.3378	11.3309			107.1	13.3058	13.3058	13.3055		107.1	12.4614	12.4164	12.3776		107.1	12.1691	12.1108	12.1276			107.1	11.9853	12.0086	12.0798		107.1	10.1482	10.1432	10.2997		107.1	9.87446	9.88322	9.93295
107.2	13.3042	13.3016	13.3027		107.2	11.7188	11.6802	11.6992		107.2	11.4167	11.3403	11.3438			107.2	13.3058	13.3058	13.3055		107.2	12.4712	12.3977	12.3856		107.2	12.1738	12.1008	12.1423			107.2	11.9823	11.9998	12.0632		107.2	10.1434	10.125	10.2906		107.2	9.89394	9.89546	9.95124
107.3	13.3039	13.3027	13.3016		107.3	11.7361	11.677	11.7053		107.3	11.4062	11.3524	11.334			107.3	13.3058	13.3058	13.3054		107.3	12.4801	12.4179	12.3896		107.3	12.1585	12.1007	12.1343			107.3	11.9919	12.0069	12.0666		107.3	10.1414	10.1298	10.2963		107.3	9.8861	9.89682	9.93989
107.4	13.3046	13.301	13.3011		107.4	11.7269	11.6585	11.6994		107.4	11.4028	11.3427	11.3331			107.4	13.3058	13.3058	13.3055		107.4	12.4831	12.4128	12.3971		107.4	12.1444	12.0991	12.1231			107.4	11.9927	12.0032	12.0661		107.4	10.1488	10.1259	10.2936		107.4	9.89704	9.88093	9.93429
107.5	13.3037	13.3022	13.2992		107.5	11.7279	11.662	11.7053		107.5	11.391	11.3392	11.3389			107.5	13.3057	13.3058	13.3054		107.5	12.4783	12.4106	12.3888		107.5	12.1616	12.1098	12.1363			107.5	11.9871	12.0194	12.0729		107.5	10.1527	10.1225	10.2973		107.5	9.89445	9.88378	9.93694
107.6	13.3048	13.3009	13.299		107.6	11.7284	11.6713	11.7047		107.6	11.3958	11.3483	11.3067			107.6	13.3057	13.3058	13.3055		107.6	12.4781	12.4066	12.3779		107.6	12.1439	12.1088	12.1421			107.6	11.9867	12.0134	12.0717		107.6	10.1574	10.1323	10.2933		107.6	9.89476	9.88192	9.93157
107.7	13.3039	13.302	13.3016		107.7	11.7264	11.6982	11.7013		107.7	11.4005	11.3334	11.3151			107.7	13.3056	13.3058	13.3055		107.7	12.4752	12.4231	12.3842		107.7	12.1658	12.098	12.1188			107.7	11.981	11.9966	12.0739		107.7	10.1635	10.1253	10.3049		107.7	9.89703	9.87235	9.9355
107.8	13.304	13.3016	13.3004		107.8	11.7143	11.6882	11.6939		107.8	11.4035	11.3445	11.3109			107.8	13.3057	13.3058	13.3055		107.8	12.4763	12.4241	12.3684		107.8	12.175	12.0967	12.1261			107.8	11.9662	12.003	12.0885		107.8	10.1468	10.1116	10.2906		107.8	9.89395	9.89114	9.93154
107.9	13.3046	13.3023	13.3031		107.9	11.7199	11.6944	11.6926		107.9	11.4123	11.3411	11.3237			107.9	13.3057	13.3058	13.3054		107.9	12.4676	12.4208	12.3706		107.9	12.181	12.0848	12.1236			107.9	11.9852	12.0143	12.0561		107.9	10.1608	10.1224	10.3012		107.9	9.9023	9.88532	9.921
108	13.3041	13.3013	13.3005		108	11.7277	11.6786	11.6926		108	11.4199	11.3184	11.3227			108	13.3057	13.3058	13.3055		108	12.4529	12.428	12.3641		108	12.1741	12.1025	12.121			108	11.9879	12.0065	12.0713		108	10.1693	10.1342	10.282		108	9.89376	9.90222	9.91808
108.1	13.3039	13.3008	13.2995		108.1	11.737	11.6981	11.7013		108.1	11.4069	11.3439	11.3188			108.1	13.3057	13.3058	13.3054		108.1	12.4686	12.4155	12.3818		108.1	12.1788	12.1137	12.1373			108.1	11.9792	11.992	12.071		108.1	10.1426	10.1368	10.2907		108.1	9.9027	9.8953	9.91985
108.2	13.3041	13.302	13.3003		108.2	11.7177	11.7063	11.6999		108.2	11.4145	11.3476	11.3259			108.2	13.3057	13.3058	13.3055		108.2	12.4707	12.4139	12.386		108.2	12.1812	12.1051	12.143			108.2	11.978	11.984	12.0824		108.2	10.1617	10.1356	10.2904		108.2	9.87889	9.90016	9.92245
108.3	13.3038	13.3014	13.2992		108.3	11.7215	11.6865	11.7055		108.3	11.4287	11.3436	11.3352			108.3	13.3057	13.3058	13.3054		108.3	12.4787	12.4215	12.3998		108.3	12.1645	12.1131	12.1485			108.3	11.9796	11.9868	12.0562		108.3	10.1438	10.1295	10.2835		108.3	9.88	9.89961	9.93856
108.4	13.3046	13.3017	13.3004		108.4	11.7313	11.6819	11.7025		108.4	11.413	11.3403	11.3217			108.4	13.3057	13.3058	13.3054		108.4	12.4871	12.4333	12.3964		108.4	12.1751	12.1181	12.1378			108.4	11.9905	11.9934	12.0641		108.4	10.1472	10.1488	10.3014		108.4	9.87409	9.88574	9.93753
108.5	13.3043	13.3008	13.3011		108.5	11.7333	11.6845	11.7179		108.5	11.4161	11.3527	11.3196			108.5	13.3057	13.3058	13.3055		108.5	12.4772	12.4004	12.3961		108.5	12.1636	12.1111	12.1315			108.5	11.9865	11.9938	12.0562		108.5	10.123	10.1312	10.2901		108.5	9.88633	9.88504	9.93898
108.6	13.3036	13.3034	13.3023		108.6	11.7389	11.6724	11.7165		108.6	11.4067	11.3602	11.3353			108.6	13.3057	13.3058	13.3055		108.6	12.4729	12.4079	12.3874		108.6	12.1564	12.1129	12.1657			108.6	11.9901	11.9947	12.0669		108.6	10.1559	10.1409	10.2959		108.6	9.88513	9.88907	9.93649
108.7	13.3043	13.302	13.3008		108.7	11.7287	11.6842	11.7028		108.7	11.404	11.3628	11.323			108.7	13.3057	13.3058	13.3055		108.7	12.477	12.4158	12.3739		108.7	12.1637	12.1232	12.1473			108.7	11.9982	11.9911	12.0708		108.7	10.1575	10.132	10.2892		108.7	9.89179	9.8815	9.94018
108.8	13.3041	13.303	13.3		108.8	11.7106	11.6681	11.715		108.8	11.3817	11.345	11.3164			108.8	13.3057	13.3058	13.3055		108.8	12.4732	12.4194	12.391		108.8	12.1626	12.096	12.1446			108.8	11.9882	11.9885	12.0721		108.8	10.1508	10.1218	10.2956		108.8	9.88801	9.88149	9.92885
108.9	13.3042	13.3016	13.3006		108.9	11.7213	11.6979	11.7109		108.9	11.4212	11.352	11.3136			108.9	13.3057	13.3058	13.3054		108.9	12.4804	12.4252	12.3759		108.9	12.1539	12.0987	12.1472			108.9	11.9863	11.9976	12.0711		108.9	10.1541	10.1227	10.2983		108.9	9.88656	9.88096	9.92415
109	13.3038	13.3019	13.3004		109	11.7155	11.6995	11.6992		109	11.4125	11.3465	11.304			109	13.3057	13.3058	13.3055		109	12.4779	12.4252	12.3821		109	12.1797	12.1022	12.1312			109	11.9755	11.9996	12.0749		109	10.1583	10.131	10.2985		109	9.8905	9.89929	9.93415
109.1	13.3038	13.3019	13.3014		109.1	11.7046	11.7062	11.7041		109.1	11.4133	11.3268	11.3208			109.1	13.3057	13.3058	13.3055		109.1	12.4618	12.4221	12.3887		109.1	12.1737	12.1008	12.1378			109.1	11.976	12.0007	12.0629		109.1	10.1612	10.1279	10.2985		109.1	9.90202	9.88869	9.91157
109.2	13.3045	13.3021	13.3013		109.2	11.7188	11.6935	11.7048		109.2	11.4207	11.3226	11.3243			109.2	13.3057	13.3058	13.3055		109.2	12.4627	12.4289	12.3859		109.2	12.1728	12.0925	12.1527			109.2	11.9782	11.9878	12.0625		109.2	10.1634	10.1321	10.3047		109.2	9.89447	9.89412	9.91569
109.3	13.3037	13.303	13.3023		109.3	11.7179	11.6894	11.6967		109.3	11.416	11.3492	11.3144			109.3	13.3057	13.3058	13.3055		109.3	12.4588	12.4148	12.3786		109.3	12.1737	12.1007	12.1559			109.3	11.9615	12.0015	12.0717		109.3	10.1517	10.1389	10.2865		109.3	9.89159	9.89025	9.92116
109.4	13.3041	13.3015	13.2992		109.4	11.7373	11.6823	11.7108		109.4	11.4224	11.3333	11.3193			109.4	13.3058	13.3058	13.3055		109.4	12.4685	12.4235	12.3927		109.4	12.1614	12.0926	12.1508			109.4	11.9679	11.995	12.055		109.4	10.1533	10.1365	10.2871		109.4	9.89073	9.88979	9.91231
109.5	13.3044	13.3028	13.3016		109.5	11.73	11.697	11.7133		109.5	11.4226	11.3548	11.3363			109.5	13.3058	13.3058	13.3055		109.5	12.4666	12.4294	12.3925		109.5	12.1705	12.1013	12.146			109.5	11.9907	11.9907	12.0673		109.5	10.1448	10.1383	10.2781		109.5	9.88618	9.89185	9.93071
109.6	13.3041	13.3006	13.3027		109.6	11.7338	11.6879	11.6987		109.6	11.4251	11.3552	11.3393			109.6	13.3058	13.3058	13.3055		109.6	12.4823	12.4207	12.3973		109.6	12.1734	12.1098	12.1717			109.6	12.0021	11.9785	12.061		109.6	10.1431	10.1248	10.2887		109.6	9.88428	9.8995	9.93092
109.7	13.3033	13.3025	13.3013		109.7	11.7329	11.6697	11.7112		109.7	11.4149	11.3413	11.3394			109.7	13.3058	13.3058	13.3055		109.7	12.4749	12.4039	12.4054		109.7	12.1661	12.0847	12.1544			109.7	11.9923	11.9796	12.0578		109.7	10.1507	10.1302	10.2962		109.7	9.88893	9.90058	9.93565
109.8	13.3043	13.3014	13.3029		109.8	11.7294	11.6746	11.7073		109.8	11.4268	11.3486	11.3299			109.8	13.3058	13.3058	13.3055		109.8	12.4821	12.4114	12.3967		109.8	12.1573	12.1138	12.1576			109.8	11.9873	11.9798	12.0607		109.8	10.1535	10.1332	10.302		109.8	9.88292	9.8885	9.93458
109.9	13.3042	13.3026	13.301		109.9	11.7466	11.6799	11.7015		109.9	11.425	11.3625	11.3272			109.9	13.3058	13.3058	13.3055		109.9	12.4791	12.4048	12.392		109.9	12.1532	12.1123	12.1661			109.9	11.9823	11.9902	12.0678		109.9	10.1424	10.1393	10.2972		109.9	9.88594	9.88934	9.94509
110	13.3039	13.3024	13.3021		110	11.7363	11.6915	11.6987		110	11.4126	11.3598	11.3335			110	13.3057	13.3058	13.3054		110	12.4739	12.4051	12.3941		110	12.1657	12.1188	12.1487			110	11.9865	11.991	12.0547		110	10.1504	10.1308	10.2973		110	9.90846	9.8869	9.9325
110.1	13.304	13.3022	13.3012		110.1	11.7331	11.6837	11.7101		110.1	11.411	11.3457	11.3235			110.1	13.3058	13.3058	13.3054		110.1	12.476	12.4145	12.3774		110.1	12.1659	12.1021	12.1444			110.1	11.9743	12.0005	12.0624		110.1	10.1558	10.1192	10.3097		110.1	9.90277	9.88931	9.92863
110.2	13.3042	13.3038	13.3025		110.2	11.7378	11.7012	11.7105		110.2	11.4146	11.3523	11.3085			110.2	13.3058	13.3058	13.3054		110.2	12.4722	12.4232	12.3829		110.2	12.1761	12.0973	12.1453			110.2	11.9714	11.9969	12.0648		110.2	10.1492	10.1215	10.3012		110.2	9.8724	9.89631	9.92472
110.3	13.3042	13.303	13.3016		110.3	11.7318	11.6942	11.686		110.3	11.4022	11.3357	11.3207			110.3	13.3057	13.3057	13.3054		110.3	12.4755	12.4373	12.3743		110.3	12.1822	12.1124	12.1365			110.3	11.9532	11.987	12.0733		110.3	10.1638	10.1199	10.3063		110.3	9.89854	9.88886	9.90991
110.4	13.3043	13.3024	13.3003		110.4	11.7325	11.6938	11.6992		110.4	11.4246	11.3236	11.3287			110.4	13.3057	13.3058	13.3054		110.4	12.4766	12.4209	12.3834		110.4	12.1785	12.1103	12.1283			110.4	11.9653	12.0059	12.0653		110.4	10.1639	10.1374	10.3009		110.4	9.90192	9.89208	9.91712
110.5	13.3047	13.302	13.3031		110.5	11.7219	11.6771	11.7066		110.5	11.4222	11.3492	11.3432			110.5	13.3057	13.3058	13.3054		110.5	12.439	12.4302	12.3855		110.5	12.1787	12.0906	12.1498			110.5	11.9803	11.9904	12.0723		110.5	10.1614	10.1312	10.2977		110.5	9.89074	9.90152	9.91835
110.6	13.3032	13.3022	13.3005		110.6	11.7334	11.6938	11.7077		110.6	11.4136	11.3431	11.3444			110.6	13.3057	13.3058	13.3055		110.6	12.4762	12.4319	12.3956		110.6	12.1602	12.0809	12.1472			110.6	11.9822	12.0009	12.0617		110.6	10.1491	10.1354	10.2836		110.6	9.88666	9.89468	9.93116
110.7	13.3045	13.3034	13.3012		110.7	11.7284	11.6835	11.7141		110.7	11.4214	11.3474	11.3356			110.7	13.3058	13.3058	13.3054		110.7	12.4706	12.4274	12.3937		110.7	12.1799	12.0989	12.1493			110.7	11.9992	11.9981	12.0681		110.7	10.1471	10.1292	10.2684		110.7	9.87253	9.88976	9.93451
110.8	13.3042	13.3023	13.3019		110.8	11.7353	11.677	11.7193		110.8	11.4355	11.348	11.3398			110.8	13.3058	13.3058	13.3054		110.8	12.4668	12.4096	12.3996		110.8	12.1727	12.1213	12.1596			110.8	11.9848	11.9951	12.0719		110.8	10.1451	10.1325	10.2931		110.8	9.88043	9.89529	9.92312
110.9	13.3041	13.3016	13.3023		110.9	11.7238	11.6696	11.7208		110.9	11.4308	11.3665	11.3364			110.9	13.3058	13.3058	13.3054		110.9	12.4714	12.4035	12.4021		110.9	12.1677	12.1103	12.1579			110.9	11.9832	11.9896	12.062		110.9	10.1447	10.1256	10.2904		110.9	9.88444	9.88059	9.93996
111	13.3046	13.3018	13.3002		111	11.7413	11.6804	11.7146		111	11.4272	11.3549	11.3414			111	13.3058	13.3058	13.3055		111	12.4788	12.4111	12.3984		111	12.162	12.1192	12.1593			111	11.9766	11.9839	12.0583		111	10.1462	10.1232	10.3003		111	9.88802	9.87676	9.92665
111.1	13.3041	13.3037	13.302		111.1	11.7423	11.6844	11.7045		111.1	11.4179	11.3567	11.3273			111.1	13.3058	13.3058	13.3054		111.1	12.4742	12.4065	12.3888		111.1	12.1786	12.1216	12.1644			111.1	11.9679	11.9825	12.0611		111.1	10.1464	10.1247	10.2911		111.1	9.89409	9.8735	9.9301
111.2	13.3041	13.3023	13.2986		111.2	11.7347	11.693	11.6961		111.2	11.4307	11.343	11.3342			111.2	13.3057	13.3058	13.3054		111.2	12.4666	12.4258	12.3846		111.2	12.1663	12.1096	12.1619			111.2	11.9839	11.9866	12.0719		111.2	10.1457	10.1241	10.2946		111.2	9.89005	9.89641	9.92106
111.3	13.3041	13.3027	13.3023		111.3	11.732	11.6927	11.7015		111.3	11.4083	11.3438	11.3318			111.3	13.3057	13.3058	13.3053		111.3	12.4682	12.4352	12.3855		111.3	12.1641	12.1083	12.157			111.3	11.9605	11.9885	12.0691		111.3	10.1541	10.114	10.2982		111.3	9.89825	9.8941	9.92118
111.4	13.304	13.3035	13.3024		111.4	11.7269	11.6949	11.7121		111.4	11.4145	11.3404	11.3193			111.4	13.3058	13.3058	13.3053		111.4	12.4968	12.4294	12.3824		111.4	12.1744	12.1129	12.1594			111.4	11.9591	11.9935	12.0672		111.4	10.1553	10.1163	10.2992		111.4	9.89991	9.89812	9.91264
111.5	13.3043	13.3024	13.3015		111.5	11.7208	11.6928	11.6907		111.5	11.426	11.3289	11.3359			111.5	13.3058	13.3058	13.3054		111.5	12.4702	12.424	12.3743		111.5	12.1761	12.1155	12.1427			111.5	11.9501	11.9959	12.0688		111.5	10.1634	10.1073	10.2979		111.5	9.88258	9.90071	9.90999
111.6	13.3039	13.3024	13.301		111.6	11.7355	11.6922	11.6976		111.6	11.4199	11.3347	11.3185			111.6	13.3057	13.3058	13.3054		111.6	12.4673	12.4236	12.3813		111.6	12.1782	12.1028	12.1626			111.6	11.9658	11.9888	12.0836		111.6	10.1604	10.1285	10.2994		111.6	9.88967	9.90204	9.92014
111.7	13.3032	13.3032	13.3006		111.7	11.734	11.7036	11.7077		111.7	11.4164	11.3519	11.3405			111.7	13.3058	13.3058	13.3054		111.7	12.4628	12.434	12.3792		111.7	12.179	12.1137	12.1676			111.7	11.9709	11.991	12.0658		111.7	10.1501	10.1405	10.2875		111.7	9.88989	9.89232	9.93398
111.8	13.3044	13.3021	13.3018		111.8	11.7248	11.6878	11.7178		111.8	11.4301	11.3625	11.3462			111.8	13.3058	13.3058	13.3054		111.8	12.4731	12.4247	12.395		111.8	12.1725	12.1069	12.1604			111.8	11.9747	11.9951	12.0835		111.8	10.156	10.1268	10.2768		111.8	9.88181	9.90235	9.92752
111.9	13.3046	13.3028	13.301		111.9	11.7302	11.6742	11.7162		111.9	11.4207	11.3553	11.3304			111.9	13.3058	13.3058	13.3054		111.9	12.4812	12.4266	12.3886		111.9	12.1746	12.1007	12.1684			111.9	11.9668	11.994	12.0799		111.9	10.1593	10.1249	10.2784		111.9	9.8728	9.88748	9.91687
112	13.3039	13.3026	13.301		112	11.7505	11.6818	11.7164		112	11.421	11.3557	11.3506			112	13.3058	13.3058	13.3053		112	12.483	12.4154	12.3846		112	12.1589	12.0993	12.1621			112	11.9642	12.0003	12.07		112	10.1561	10.1275	10.2962		112	9.86184	9.8955	9.92828
112.1	13.3039	13.3024	13.3021		112.1	11.7524	11.6834	11.7084		112.1	11.4157	11.3745	11.3442			112.1	13.3057	13.3058	13.3054		112.1	12.4822	12.4076	12.3964		112.1	12.1403	12.1053	12.1559			112.1	11.9629	12.0051	12.0652		112.1	10.1509	10.1423	10.3061		112.1	9.88365	9.88409	9.93938
112.2	13.3043	13.3024	13.3003		112.2	11.7561	11.6646	11.7245		112.2	11.4126	11.367	11.3411			112.2	13.3058	13.3058	13.3054		112.2	12.4921	12.4128	12.3915		112.2	12.1678	12.1021	12.1709			112.2	11.9718	11.9943	12.0742		112.2	10.1441	10.1206	10.302		112.2	9.87536	9.88967	9.9248
112.3	13.3048	13.3024	13.301		112.3	11.7429	11.6919	11.7127		112.3	11.431	11.356	11.3321			112.3	13.3057	13.3058	13.3054		112.3	12.4829	12.4287	12.3943		112.3	12.1696	12.1018	12.1625			112.3	11.9624	11.9918	12.0495		112.3	10.1532	10.1307	10.2942		112.3	9.87733	9.87446	9.91063
112.4	13.3048	13.3014	13.3038		112.4	11.7361	11.7116	11.7239		112.4	11.423	11.37	11.3379			112.4	13.3058	13.3058	13.3054		112.4	12.475	12.4312	12.3874		112.4	12.1725	12.1107	12.1704			112.4	11.9679	11.9993	12.0503		112.4	10.152	10.1275	10.2941		112.4	9.88669	9.88533	9.91534
112.5	13.3039	13.3026	13.3012		112.5	11.7318	11.6955	11.6907		112.5	11.4198	11.3569	11.3257			112.5	13.3058	13.3058	13.3054		112.5	12.4837	12.4409	12.3842		112.5	12.168	12.1098	12.1485			112.5	11.9676	11.9951	12.062		112.5	10.1509	10.1295	10.292		112.5	9.89961	9.87571	9.91833
112.6	13.3038	13.3028	13.303		112.6	11.7482	11.6996	11.7012		112.6	11.4132	11.3403	11.3232			112.6	13.3058	13.3058	13.3054		112.6	12.49	12.439	12.3696		112.6	12.1898	12.118	12.1413			112.6	11.9466	12.0012	12.0704		112.6	10.1585	10.1187	10.2984		112.6	9.89025	9.89681	9.9167
112.7	13.3047	13.303	13.303		112.7	11.7331	11.6875	11.6989		112.7	11.4248	11.3364	11.3167			112.7	13.3058	13.3058	13.3054		112.7	12.4787	12.4211	12.3775		112.7	12.1821	12.1279	12.1469			112.7	11.952	12.0096	12.0675		112.7	10.1392	10.1091	10.2869		112.7	9.88717	9.89374	9.91425
112.8	13.3039	13.3037	13.3002		112.8	11.7287	11.6943	11.7069		112.8	11.4239	11.3465	11.3387			112.8	13.3057	13.3058	13.3054		112.8	12.4736	12.4197	12.3812		112.8	12.1766	12.1138	12.1506			112.8	11.9648	11.9949	12.0809		112.8	10.169	10.1149	10.3054		112.8	9.89537	9.90514	9.92458
112.9	13.3044	13.3015	13.3008		112.9	11.7298	11.6903	11.6974		112.9	11.4243	11.3448	11.3404			112.9	13.3057	13.3058	13.3054		112.9	12.459	12.4377	12.3896		112.9	12.1642	12.1074	12.148			112.9	11.9826	12.0147	12.0679		112.9	10.165	10.1083	10.2986		112.9	9.8942	9.89235	9.92741
113	13.3046	13.3016	13.3034		113	11.7256	11.6845	11.7121		113	11.419	11.3457	11.3249			113	13.3056	13.3058	13.3054		113	12.4602	12.4279	12.3836		113	12.1733	12.0997	12.1611			113	11.9721	11.9969	12.0731		113	10.1535	10.1384	10.2701		113	9.89311	9.89619	9.92932
113.1	13.3045	13.303	13.3009		113.1	11.7407	11.671	11.7165		113.1	11.4333	11.3575	11.3371			113.1	13.3057	13.3058	13.3054		113.1	12.472	12.4164	12.4146		113.1	12.1608	12.0839	12.1676			113.1	11.9705	12.0126	12.0703		113.1	10.1616	10.1258	10.2712		113.1	9.88313	9.90281	9.9104
113.2	13.3048	13.3013	13.3027		113.2	11.7506	11.6728	11.7296		113.2	11.4343	11.3551	11.3394			113.2	13.3057	13.3058	13.3054		113.2	12.471	12.4229	12.3843		113.2	12.1642	12.1011	12.1647			113.2	11.9728	11.9972	12.0793		113.2	10.1603	10.1288	10.2866		113.2	9.88127	9.89151	9.92293
113.3	13.3047	13.3034	13.3024		113.3	11.7415	11.6903	11.7247		113.3	11.4279	11.356	11.3295			113.3	13.3057	13.3058	13.3054		113.3	12.4733	12.413	12.3892		113.3	12.1554	12.1147	12.1604			113.3	11.961	12.0106	12.0761		113.3	10.1517	10.1201	10.2972		113.3	9.86142	9.88452	9.93337
113.4	13.3042	13.3036	13.3016		113.4	11.7447	11.6875	11.7028		113.4	11.4229	11.3546	11.339			113.4	13.3055	13.3058	13.3054		113.4	12.488	12.4127	12.3821		113.4	12.1793	12.0978	12.1632			113.4	11.9714	12.0097	12.0683		113.4	10.153	10.1377	10.2957		113.4	9.88752	9.86823	9.91275
113.5	13.3043	13.303	13.3018		113.5	11.7357	11.6862	11.7206		113.5	11.4283	11.3574	11.3391			113.5	13.3056	13.3058	13.3054		113.5	12.4789	12.4245	12.3955		113.5	12.1716	12.1062	12.1742			113.5	11.9566	12.0123	12.0681		113.5	10.1275	10.1255	10.2988		113.5	9.88663	9.89216	9.91704
113.6	13.3048	13.3021	13.3007		113.6	11.7348	11.7049	11.7142		113.6	11.4189	11.3545	11.3248			113.6	13.3057	13.3058	13.3054		113.6	12.4914	12.419	12.3891		113.6	12.1844	12.1098	12.1515			113.6	11.9658	12.004	12.0654		113.6	10.1433	10.1257	10.2944		113.6	9.88088	9.89207	9.92347
113.7	13.3044	13.3024	13.3016		113.7	11.739	11.6937	11.7139		113.7	11.4049	11.3464	11.3082			113.7	13.3057	13.3057	13.3055		113.7	12.4681	12.4313	12.3768		113.7	12.1786	12.1117	12.1667			113.7	11.9541	11.9907	12.0407		113.7	10.1527	10.122	10.2928		113.7	9.89398	9.90028	9.92062
113.8	13.3042	13.3009	13.3014		113.8	11.7312	11.6972	11.7154		113.8	11.425	11.3391	11.311			113.8	13.3057	13.3058	13.3054		113.8	12.4744	12.4302	12.3785		113.8	12.175	12.1104	12.1403			113.8	11.9522	11.9799	12.061		113.8	10.1611	10.1223	10.305		113.8	9.89921	9.89648	9.90595
113.9	13.3029	13.303	13.3023		113.9	11.7373	11.7008	11.701		113.9	11.4308	11.338	11.3348			113.9	13.3056	13.3058	13.3054		113.9	12.4861	12.4204	12.3777		113.9	12.1726	12.1249	12.1501			113.9	11.9552	11.9951	12.0699		113.9	10.1688	10.1217	10.303		113.9	9.89407	9.90237	9.91572
114	13.3046	13.3035	13.302		114	11.745	11.7039	11.711		114	11.4258	11.3501	11.333			114	13.3056	13.3058	13.3054		114	12.4766	12.4233	12.3828		114	12.1662	12.1224	12.1572			114	11.9543	12.0039	12.0612		114	10.1587	10.1134	10.2987		114	9.89069	9.89467	9.9264
114.1	13.3044	13.3036	13.302		114.1	11.7364	11.6903	11.7191		114.1	11.4237	11.3569	11.3393			114.1	13.3057	13.3058	13.3053		114.1	12.4712	12.429	12.3849		114.1	12.1648	12.1197	12.1625			114.1	11.9569	12.0028	12.0789		114.1	10.154	10.1233	10.2952		114.1	9.89249	9.91182	9.92221
114.2	13.3047	13.3024	13.3023		114.2	11.7393	11.683	11.7156		114.2	11.4372	11.3419	11.3332			114.2	13.3056	13.3058	13.3054		114.2	12.4723	12.4261	12.3987		114.2	12.1671	12.1195	12.1501			114.2	11.9702	12.0069	12.0675		114.2	10.1587	10.1285	10.2926		114.2	9.89785	9.91394	9.91028
114.3	13.3041	13.3031	13.3039		114.3	11.7495	11.6886	11.7171		114.3	11.4343	11.3659	11.3421			114.3	13.3056	13.3058	13.3053		114.3	12.4779	12.4318	12.3899		114.3	12.1582	12.104	12.1675			114.3	11.9682	12.0074	12.0761		114.3	10.1631	10.1255	10.2945		114.3	9.88905	9.90423	9.94468
114.4	13.3042	13.3016	13.3026		114.4	11.744	11.686	11.7217		114.4	11.4362	11.3637	11.3479			114.4	13.3057	13.3058	13.3053		114.4	12.4666	12.4134	12.3919		114.4	12.148	12.1085	12.1806			114.4	11.9755	11.9983	12.0602		114.4	10.1749	10.1299	10.2867		114.4	9.87804	9.89267	9.92561
114.5	13.3045	13.3031	13.3016		114.5	11.7489	11.6877	11.7201		114.5	11.433	11.3621	11.3386			114.5	13.3056	13.3056	13.3053		114.5	12.4902	12.4137	12.384		114.5	12.1506	12.1082	12.1706			114.5	11.9781	12.001	12.069		114.5	10.1586	10.1235	10.3083		114.5	9.86888	9.87382	9.92101
114.6	13.304	13.3018	13.3034		114.6	11.7375	11.6859	11.7316		114.6	11.4229	11.3579	11.3407			114.6	13.3057	13.3056	13.3053		114.6	12.4928	12.4167	12.4013		114.6	12.1634	12.0904	12.1664			114.6	11.9715	12.0171	12.074		114.6	10.162	10.1275	10.293		114.6	9.86836	9.88546	9.94329
114.7	13.3045	13.3036	13.3017		114.7	11.7456	11.6987	11.7188		114.7	11.4211	11.3738	11.3326			114.7	13.3056	13.3058	13.3053		114.7	12.4844	12.4207	12.3772		114.7	12.1747	12.1162	12.1672			114.7	11.9809	12.0061	12.0688		114.7	10.1604	10.1303	10.2907		114.7	9.88432	9.89141	9.92546
114.8	13.304	13.3031	13.3015		114.8	11.7255	11.7047	11.7223		114.8	11.4273	11.3698	11.3304			114.8	13.3056	13.3058	13.3053		114.8	12.4814	12.4214	12.3952		114.8	12.1819	12.1015	12.1508			114.8	11.9579	12.0078	12.0591		114.8	10.1402	10.1313	10.287		114.8	9.87663	9.89914	9.92333
114.9	13.303	13.302	13.3015		114.9	11.7398	11.7071	11.7083		114.9	11.4243	11.3555	11.3276			114.9	13.3057	13.3058	13.3053		114.9	12.4763	12.4168	12.3869		114.9	12.168	12.1177	12.1468			114.9	11.973	12.0002	12.0513		114.9	10.1461	10.1419	10.299		114.9	9.89168	9.91125	9.90983
115	13.3044	13.3035	13.3026		115	11.7302	11.703	11.7059		115	11.415	11.3413	11.3322			115	13.3057	13.3058	13.3053		115	12.4853	12.4165	12.3723		115	12.181	12.1149	12.147			115	11.9666	11.9963	12.0465		115	10.1455	10.1226	10.3078		115	9.89425	9.88397	9.91082
115.1	13.3044	13.3028	13.3013		115.1	11.7419	11.6971	11.7019		115.1	11.4233	11.3568	11.3397			115.1	13.3056	13.3059	13.3054		115.1	12.4739	12.4194	12.4034		115.1	12.1812	12.117	12.1527			115.1	11.9685	11.9873	12.0573		115.1	10.1573	10.1216	10.3015		115.1	9.89757	9.89038	9.91773
115.2	13.3043	13.301	13.3032		115.2	11.7339	11.6834	11.7017		115.2	11.4257	11.3619	11.3276			115.2	13.3057	13.3056	13.3054		115.2	12.4676	12.4306	12.3825		115.2	12.1855	12.1162	12.1559			115.2	11.9806	11.9861	12.0645		115.2	10.153	10.1243	10.2972		115.2	9.88837	9.90106	9.93001
115.3	13.3044	13.3029	13.3009		115.3	11.7306	11.704	11.7222		115.3	11.4273	11.361	11.3303			115.3	13.3056	13.3055	13.3054		115.3	12.46	12.4151	12.3806		115.3	12.1806	12.1144	12.1587			115.3	11.9982	11.9827	12.0584		115.3	10.1576	10.1254	10.3026		115.3	9.8934	9.89835	9.92023
115.4	13.3044	13.3027	13.3035		115.4	11.7382	11.6796	11.7153		115.4	11.4385	11.3608	11.3386			115.4	13.3055	13.3055	13.3053		115.4	12.4798	12.4134	12.4065		115.4	12.1727	12.1144	12.1545			115.4	11.9982	11.9926	12.0703		115.4	10.1684	10.126	10.2901		115.4	9.88376	9.90219	9.92513
115.5	13.3045	13.3021	13.3017		115.5	11.7459	11.6839	11.7005		115.5	11.4312	11.3521	11.3359			115.5	13.3056	13.3056	13.3054		115.5	12.4743	12.4131	12.3822		115.5	12.1645	12.1188	12.1694			115.5	11.9708	12.0047	12.0734		115.5	10.1666	10.1268	10.2792		115.5	9.88143	9.87508	9.92472
115.6	13.3046	13.3036	13.3044		115.6	11.7449	11.6851	11.7346		115.6	11.4319	11.3614	11.3369			115.6	13.3056	13.3058	13.3053		115.6	12.4866	12.4105	12.3989		115.6	12.156	12.1228	12.1696			115.6	11.9873	12.0067	12.0557		115.6	10.1623	10.1285	10.2856		115.6	9.87873	9.89051	9.92656
115.7	13.3043	13.3027	13.303		115.7	11.7425	11.6925	11.7311		115.7	11.4411	11.364	11.3466			115.7	13.3056	13.3058	13.3054		115.7	12.483	12.4192	12.3865		115.7	12.1619	12.1165	12.1669			115.7	11.9845	12.0118	12.0687		115.7	10.1592	10.1274	10.2886		115.7	9.87053	9.88751	9.93354
115.8	13.3043	13.3024	13.304		115.8	11.7501	11.6983	11.727		115.8	11.4467	11.366	11.3178			115.8	13.3056	13.3058	13.3054		115.8	12.4889	12.4173	12.3862		115.8	12.1558	12.1244	12.1627			115.8	11.9891	12.0138	12.0724		115.8	10.1481	10.1366	10.2973		115.8	9.87563	9.88724	9.92971
115.9	13.3037	13.3025	13.3016		115.9	11.7463	11.6999	11.7261		115.9	11.4233	11.3671	11.3242			115.9	13.3056	13.3058	13.3054		115.9	12.4937	12.4338	12.3823		115.9	12.1637	12.1053	12.1649			115.9	11.9786	12.0074	12.0617		115.9	10.1494	10.1452	10.2913		115.9	9.89253	9.88902	9.92225
116	13.304	13.3034	13.3017		116	11.739	11.7075	11.7237		116	11.4369	11.3403	11.3146			116	13.3056	13.3057	13.3053		116	12.4928	12.4418	12.3807		116	12.1771	12.1153	12.1654			116	11.9748	12.005	12.0882		116	10.1433	10.1215	10.2992		116	9.88377	9.88529	9.90936
116.1	13.3039	13.3034	13.301		116.1	11.7443	11.6954	11.7392		116.1	11.4391	11.3483	11.312			116.1	13.3056	13.3057	13.3054		116.1	12.4845	12.4337	12.3754		116.1	12.1823	12.1092	12.147			116.1	11.9642	12.0027	12.0481		116.1	10.1424	10.1366	10.3041		116.1	9.89227	9.89954	9.90515
116.2	13.3042	13.3035	13.3006		116.2	11.7257	11.7086	11.7022		116.2	11.417	11.3367	11.3242			116.2	13.3056	13.3057	13.3054		116.2	12.4731	12.4292	12.3788		116.2	12.1774	12.1084	12.161			116.2	11.9811	12.0006	12.0442		116.2	10.1534	10.1249	10.304		116.2	9.89147	9.89063	9.91571
116.3	13.3047	13.3028	13.3032		116.3	11.7348	11.7097	11.699		116.3	11.4132	11.3375	11.319			116.3	13.3056	13.3057	13.3054		116.3	12.4877	12.4232	12.3851		116.3	12.1778	12.1159	12.1638			116.3	11.9716	12.0033	12.0555		116.3	10.1588	10.1312	10.2981		116.3	9.89355	9.90268	9.92557
116.4	13.3044	13.3025	13.3019		116.4	11.7235	11.6999	11.6981		116.4	11.4323	11.3573	11.3228			116.4	13.3056	13.3058	13.3054		116.4	12.4773	12.4348	12.3864		116.4	12.1634	12.1222	12.1638			116.4	11.9856	11.9914	12.0513		116.4	10.1549	10.1313	10.3004		116.4	9.89275	9.89427	9.92552
116.5	13.3049	13.3024	13.3018		116.5	11.7348	11.6989	11.7013		116.5	11.4341	11.3583	11.3371			116.5	13.3056	13.3057	13.3054		116.5	12.4664	12.4116	12.3896		116.5	12.179	12.1152	12.1637			116.5	11.9722	11.993	12.0588		116.5	10.1678	10.118	10.2977		116.5	9.89485	9.90604	9.93734
116.6	13.3048	13.3026	13.3012		116.6	11.756	11.6924	11.6889		116.6	11.4268	11.3682	11.3405			116.6	13.3056	13.3058	13.3054		116.6	12.4553	12.4376	12.3907		116.6	12.169	12.1226	12.1562			116.6	11.9778	11.9807	12.0677		116.6	10.1494	10.1131	10.3079		116.6	9.89358	9.89253	9.92837
116.7	13.3045	13.3033	13.3031		116.7	11.757	11.6843	11.6967		116.7	11.438	11.3663	11.3503			116.7	13.3057	13.3058	13.3054		116.7	12.4689	12.4122	12.3874		116.7	12.1912	12.1314	12.1645			116.7	11.9807	11.9862	12.078		116.7	10.1688	10.1285	10.2927		116.7	9.87758	9.8971	9.93199
116.8	13.3047	13.3037	13.3027		116.8	11.761	11.702	11.7139		116.8	11.448	11.3654	11.3436			116.8	13.3056	13.3058	13.3054		116.8	12.4941	12.405	12.3906		116.8	12.1378	12.1194	12.1694			116.8	11.9854	12.0081	12.0703		116.8	10.1639	10.1223	10.2819		116.8	9.88495	9.88579	9.93284
116.9	13.3049	13.3037	13.3033		116.9	11.7501	11.6923	11.7032		116.9	11.4312	11.3766	11.3456			116.9	13.3056	13.3058	13.3053		116.9	12.4648	12.4095	12.3885		116.9	12.1719	12.1256	12.17			116.9	11.9733	12.0197	12.0819		116.9	10.1641	10.1186	10.2769		116.9	9.87754	9.87564	9.93308
117	13.3049	13.3012	13.3031		117	11.7508	11.7177	11.7181		117	11.4381	11.3634	11.3396			117	13.3056	13.3058	13.3053		117	12.466	12.4195	12.396		117	12.1737	12.1106	12.1543			117	11.9746	12.0225	12.0841		117	10.1589	10.118	10.2831		117	9.88748	9.86757	9.92367
117.1	13.3043	13.3024	13.3027		117.1	11.7545	11.7275	11.7269		117.1	11.4167	11.3653	11.3521			117.1	13.3056	13.3058	13.3054		117.1	12.4762	12.4341	12.379		117.1	12.1715	12.1228	12.1653			117.1	11.9902	12.0301	12.0613		117.1	10.1644	10.1344	10.2884		117.1	9.88526	9.88492	9.92725
117.2	13.3046	13.3042	13.3022		117.2	11.7498	11.7239	11.7136		117.2	11.4263	11.3492	11.3334			117.2	13.3057	13.3059	13.3054		117.2	12.4699	12.4201	12.381		117.2	12.1837	12.1181	12.1615			117.2	11.9692	12.0089	12.0717		117.2	10.1409	10.1319	10.2854		117.2	9.90744	9.88168	9.91639
117.3	13.3046	13.303	13.3018		117.3	11.7312	11.7317	11.7204		117.3	11.4156	11.3436	11.347			117.3	13.3057	13.3058	13.3053		117.3	12.4765	12.4341	12.3627		117.3	12.1856	12.1136	12.1533			117.3	11.9546	12.0213	12.0602		117.3	10.1354	10.1278	10.306		117.3	9.88676	9.89781	9.92134
117.4	13.3048	13.303	13.3014		117.4	11.7294	11.7147	11.7184		117.4	11.4198	11.3537	11.315			117.4	13.3056	13.3058	13.3053		117.4	12.4852	12.4359	12.3732		117.4	12.1914	12.0953	12.1508			117.4	11.9667	12.0074	12.0537		117.4	10.1527	10.1306	10.2913		117.4	9.88934	9.89032	9.91066
117.5	13.3049	13.3039	13.3023		117.5	11.7419	11.7207	11.6983		117.5	11.4205	11.3505	11.3284			117.5	13.3056	13.3058	13.3054		117.5	12.4843	12.4411	12.3864		117.5	12.1922	12.1	12.1495			117.5	11.9765	12.0012	12.0549		117.5	10.1535	10.1356	10.3029		117.5	9.89398	9.90219	9.92889
117.6	13.3047	13.3025	13.3014		117.6	11.7324	11.7116	11.717		117.6	11.4433	11.3546	11.3383			117.6	13.3056	13.3058	13.3053		117.6	12.4609	12.4366	12.386		117.6	12.1885	12.1224	12.1701			117.6	11.9878	12.0143	12.062		117.6	10.1495	10.1154	10.2951		117.6	9.87521	9.89167	9.92794
117.7	13.3045	13.3028	13.3021		117.7	11.7587	11.7073	11.7075		117.7	11.4387	11.359	11.3398			117.7	13.3056	13.3058	13.3054		117.7	12.4648	12.4359	12.4044		117.7	12.1753	12.1053	12.155			117.7	11.9655	12.012	12.0569		117.7	10.1463	10.1167	10.3102		117.7	9.88961	9.88976	9.92744
117.8	13.3045	13.3039	13.3014		117.8	11.7569	11.7043	11.7185		117.8	11.4513	11.3662	11.3528			117.8	13.3056	13.3058	13.3054		117.8	12.4685	12.4283	12.392		117.8	12.1713	12.1161	12.1757			117.8	11.9663	11.9967	12.0601		117.8	10.1521	10.1159	10.3059		117.8	9.88261	9.90054	9.93928
117.9	13.3046	13.3034	13.3026		117.9	11.7539	11.6968	11.7164		117.9	11.4379	11.3684	11.3507			117.9	13.3057	13.3058	13.3053		117.9	12.4773	12.411	12.3811		117.9	12.1583	12.1166	12.1639			117.9	11.9793	11.9935	12.0546		117.9	10.1623	10.114	10.3024		117.9	9.876	9.88649	9.94099
118	13.3045	13.3022	13.3024		118	11.7678	11.7166	11.7225		118	11.4402	11.3529	11.3637			118	13.3056	13.3057	13.3053		118	12.4808	12.421	12.3895		118	12.1699	12.1308	12.1799			118	11.9848	11.9977	12.0673		118	10.1436	10.1243	10.2896		118	9.88284	9.88769	9.93219
118.1	13.3043	13.3028	13.3021		118.1	11.7674	11.7177	11.7195		118.1	11.4458	11.3508	11.3573			118.1	13.3056	13.3058	13.3054		118.1	12.4784	12.4311	12.4041		118.1	12.1694	12.1161	12.1635			118.1	11.9751	12.002	12.0677		118.1	10.1616	10.1272	10.2916		118.1	9.87704	9.8816	9.92964
118.2	13.3042	13.3029	13.3017		118.2	11.7443	11.7151	11.7366		118.2	11.4329	11.3577	11.3492			118.2	13.3056	13.3057	13.3053		118.2	12.4941	12.4229	12.3937		118.2	12.1787	12.118	12.1571			118.2	11.9672	12.0106	12.0816		118.2	10.1592	10.1362	10.2932		118.2	9.87194	9.87273	9.93838
118.3	13.3039	13.3028	13.3025		118.3	11.7475	11.7139	11.7173		118.3	11.4204	11.3497	11.3575			118.3	13.3056	13.3058	13.3054		118.3	12.4863	12.41	12.381		118.3	12.1872	12.1305	12.1556			118.3	11.9634	12.0011	12.0668		118.3	10.1424	10.1244	10.2882		118.3	9.88336	9.89965	9.92088
118.4	13.3049	13.303	13.3034		118.4	11.7581	11.7053	11.734		118.4	11.4166	11.3464	11.3573			118.4	13.3057	13.3057	13.3054		118.4	12.488	12.4208	12.3703		118.4	12.1766	12.121	12.1575			118.4	11.9575	12.0115	12.0584		118.4	10.1502	10.1258	10.2991		118.4	9.87891	9.89772	9.92746
118.5	13.3038	13.3029	13.3024		118.5	11.7325	11.71	11.7129		118.5	11.4086	11.339	11.3463			118.5	13.3056	13.3057	13.3053		118.5	12.4769	12.426	12.3697		118.5	12.1765	12.1198	12.1474			118.5	11.9815	12.0023	12.0556		118.5	10.1494	10.1345	10.2974		118.5	9.88574	9.8762	9.91997
118.6	13.3046	13.3032	13.304		118.6	11.7331	11.7085	11.7138		118.6	11.4241	11.3563	11.3328			118.6	13.3057	13.3058	13.3054		118.6	12.4766	12.4282	12.3772		118.6	12.1766	12.1167	12.1439			118.6	11.9774	12.01	12.0519		118.6	10.1521	10.1282	10.284		118.6	9.89927	9.9022	9.92032
118.7	13.3046	13.3035	13.3021		118.7	11.7388	11.7047	11.7074		118.7	11.4259	11.3528	11.3393			118.7	13.3057	13.3058	13.3054		118.7	12.4798	12.4403	12.3795		118.7	12.1741	12.1079	12.1666			118.7	11.9796	12.0157	12.0653		118.7	10.1419	10.1293	10.2854		118.7	9.88954	9.89209	9.91632
118.8	13.3046	13.3038	13.3034		118.8	11.7369	11.7163	11.716		118.8	11.434	11.346	11.3491			118.8	13.3056	13.3057	13.3054		118.8	12.4636	12.4321	12.384		118.8	12.1791	12.1062	12.169			118.8	11.9919	12.0169	12.0459		118.8	10.1584	10.1351	10.2835		118.8	9.88208	9.90176	9.92104
118.9	13.3039	13.3028	13.3028		118.9	11.7649	11.698	11.7112		118.9	11.429	11.3642	11.3568			118.9	13.3057	13.3057	13.3054		118.9	12.4618	12.426	12.3942		118.9	12.1809	12.1197	12.1757			118.9	11.9999	12.018	12.0572		118.9	10.1627	10.1315	10.2976		118.9	9.88972	9.89262	9.91783
119	13.3042	13.304	13.3025		119	11.7648	11.6939	11.7152		119	11.4348	11.3682	11.3559			119	13.3056	13.3057	13.3054		119	12.466	12.4219	12.3881		119	12.197	12.1289	12.1654			119	11.9844	11.9983	12.0554		119	10.1623	10.1256	10.2985		119	9.88763	9.90252	9.925
119.1	13.3046	13.3026	13.3025		119.1	11.7577	11.7116	11.7266		119.1	11.4412	11.362	11.3605			119.1	13.3056	13.3057	13.3054		119.1	12.4704	12.4144	12.3909		119.1	12.1695	12.1218	12.1582			119.1	11.9935	12.0144	12.0657		119.1	10.1694	10.1119	10.2849		119.1	9.8736	9.87813	9.92849
119.2	13.3047	13.3041	13.3028		119.2	11.7544	11.7069	11.7303		119.2	11.4439	11.3556	11.3681			119.2	13.3057	13.3057	13.3053		119.2	12.4827	12.4159	12.4028		119.2	12.1823	12.1198	12.1679			119.2	11.982	11.9936	12.0572		119.2	10.1614	10.1048	10.2887		119.2	9.88132	9.87655	9.93585
119.3	13.3046	13.3036	13.3018		119.3	11.7573	11.7237	11.7294		119.3	11.4426	11.3666	11.3595			119.3	13.3056	13.3057	13.3053		119.3	12.4834	12.4397	12.4014		119.3	12.1785	12.1353	12.1852			119.3	11.977	11.9997	12.0599		119.3	10.1619	10.1163	10.2963		119.3	9.87742	9.88966	9.93562
119.4	13.3044	13.3027	13.3029		119.4	11.7533	11.715	11.7295		119.4	11.4308	11.3632	11.3516			119.4	13.3056	13.3057	13.3053		119.4	12.4807	12.4267	12.3859		119.4	12.1893	12.1333	12.1535			119.4	11.9844	11.9868	12.065		119.4	10.1658	10.1246	10.2838		119.4	9.8678	9.87093	9.92107
119.5	13.3049	13.3029	13.3029		119.5	11.7353	11.713	11.7288		119.5	11.4312	11.36	11.3603			119.5	13.3056	13.3057	13.3053		119.5	12.4918	12.4339	12.3793		119.5	12.183	12.141	12.1512			119.5	11.9637	11.9851	12.0738		119.5	10.1466	10.1326	10.2688		119.5	9.88116	9.89272	9.91788
119.6	13.3048	13.3025	13.3017		119.6	11.734	11.7158	11.7251		119.6	11.4268	11.3604	11.3394			119.6	13.3056	13.3057	13.3054		119.6	12.492	12.4373	12.3717		119.6	12.1885	12.1181	12.1398			119.6	11.9722	12.004	12.0685		119.6	10.164	10.1309	10.2807		119.6	9.87753	9.88838	9.90399
119.7	13.3048	13.3035	13.3019		119.7	11.7454	11.7162	11.7254		119.7	11.4216	11.3577	11.3447			119.7	13.3056	13.3057	13.3054		119.7	12.4904	12.4423	12.384		119.7	12.1977	12.1362	12.132			119.7	11.9612	12.0086	12.0614		119.7	10.157	10.1297	10.2868		119.7	9.89762	9.89212	9.90588
119.8	13.3048	13.3026	13.3041		119.8	11.7533	11.7235	11.7111		119.8	11.4255	11.3579	11.3453			119.8	13.3056	13.3057	13.3054		119.8	12.4768	12.4373	12.3844		119.8	12.1835	12.1246	12.1687			119.8	11.9887	12.006	12.0661		119.8	10.1598	10.1316	10.2969		119.8	9.88759	9.88879	9.92158
119.9	13.3043	13.3021	13.3017		119.9	11.7486	11.7027	11.7192		119.9	11.4343	11.3507	11.343			119.9	13.3056	13.3057	13.3054		119.9	12.484	12.4369	12.4045		119.9	12.1906	12.1242	12.161			119.9	11.9665	12.0034	12.0582		119.9	10.1355	10.1439	10.2878		119.9	9.88585	9.88925	9.9259
120	13.3045	13.3038	13.3018		120	11.7493	11.6969	11.7014		120	11.4286	11.3597	11.3444			120	13.3056	13.3057	13.3054		120	12.4878	12.4361	12.393		120	12.1863	12.1204	12.1552			120	11.9771	12.0103	12.0467		120	10.139	10.1345	10.2991		120	9.89227	9.89633	9.90934
120.1	13.3049	13.3041	13.3032		120.1	11.759	11.714	11.719		120.1	11.4466	11.3698	11.3507			120.1	13.3056	13.3058	13.3054		120.1	12.4745	12.4313	12.4015		120.1	12.178	12.1022	12.1605			120.1	11.9718	12.0141	12.0349		120.1	10.1576	10.128	10.2968		120.1	9.8839	9.89298	9.92093
120.2	13.3042	13.3038	13.3026		120.2	11.7649	11.6966	11.7302		120.2	11.4392	11.3751	11.3489			120.2	13.3056	13.3058	13.3054		120.2	12.4713	12.4286	12.3913		120.2	12.1689	12.1013	12.1741			120.2	11.9859	11.9952	12.05		120.2	10.1629	10.1297	10.3067		120.2	9.88935	9.89986	9.92177
120.3	13.3049	13.303	13.3034		120.3	11.7619	11.7164	11.7351		120.3	11.4394	11.3772	11.3451			120.3	13.3056	13.3058	13.3054		120.3	12.4672	12.3975	12.4006		120.3	12.1679	12.1146	12.1645			120.3	11.9872	12.0026	12.065		120.3	10.1506	10.1235	10.2995		120.3	9.88054	9.88223	9.93533
120.4	13.3047	13.3039	13.3028		120.4	11.7496	11.7125	11.7208		120.4	11.4481	11.3843	11.3541			120.4	13.3056	13.3057	13.3054		120.4	12.4852	12.4429	12.3946		120.4	12.1709	12.1203	12.174			120.4	11.9707	12.0059	12.0704		120.4	10.1637	10.1235	10.2896		120.4	9.88292	9.88881	9.92624
120.5	13.3047	13.3031	13.3034		120.5	11.7621	11.7033	11.7191		120.5	11.4367	11.376	11.3588			120.5	13.3056	13.3057	13.3054		120.5	12.4889	12.4331	12.3987		120.5	12.1688	12.1266	12.1626			120.5	11.9629	11.9925	12.0762		120.5	10.1577	10.1126	10.2915		120.5	9.87862	9.88736	9.91873
120.6	13.3047	13.3036	13.3029		120.6	11.7545	11.7141	11.7286		120.6	11.4396	11.3668	11.3566			120.6	13.3056	13.3058	13.3054		120.6	12.477	12.4315	12.396		120.6	12.1753	12.1057	12.1737			120.6	11.9615	11.9954	12.0855		120.6	10.1669	10.1199	10.2836		120.6	9.89169	9.89217	9.92246
120.7	13.3046	13.3028	13.3026		120.7	11.7434	11.7226	11.7299		120.7	11.443	11.3514	11.343			120.7	13.3057	13.3057	13.3054		120.7	12.4839	12.4412	12.4005		120.7	12.1741	12.1143	12.1624			120.7	11.9597	11.9892	12.0734		120.7	10.1544	10.1237	10.281		120.7	9.88386	9.90242	9.91213
120.8	13.3045	13.303	13.3031		120.8	11.75	11.7205	11.7272		120.8	11.4397	11.362	11.3449			120.8	13.3057	13.3057	13.3054		120.8	12.4803	12.4507	12.3775		120.8	12.1807	12.1382	12.1563			120.8	11.949	11.9916	12.0683		120.8	10.156	10.1247	10.3012		120.8	9.88373	9.88866	9.90242
120.9	13.3046	13.3039	13.302		120.9	11.7281	11.7272	11.7313		120.9	11.4273	11.366	11.3421			120.9	13.3056	13.3057	13.3054		120.9	12.4944	12.437	12.3844		120.9	12.1857	12.1351	12.1322			120.9	11.9519	11.9856	12.064		120.9	10.1584	10.1285	10.302		120.9	9.88597	9.90092	9.91314
121	13.3044	13.3036	13.3023		121	11.7244	11.7228	11.7123		121	11.4376	11.3576	11.3253			121	13.3057	13.3057	13.3054		121	12.4864	12.4518	12.3904		121	12.1899	12.1304	12.1745			121	11.9505	11.9989	12.0731		121	10.1674	10.1242	10.2941		121	9.88414	9.90208	9.92505
121.1	13.3048	13.3011	13.3027		121.1	11.7586	11.7054	11.7223		121.1	11.4268	11.3599	11.3279			121.1	13.3056	13.3057	13.3054		121.1	12.496	12.4303	12.3862		121.1	12.1847	12.1309	12.1648			121.1	11.9739	12.0105	12.0759		121.1	10.1664	10.1377	10.2977		121.1	9.88801	9.90977	9.91475
121.2	13.3046	13.3037	13.3028		121.2	11.7447	11.6974	11.7149		121.2	11.4283	11.3761	11.3264			121.2	13.3057	13.3057	13.3054		121.2	12.48	12.4365	12.403		121.2	12.1725	12.1191	12.1536			121.2	11.9859	12.003	12.0633		121.2	10.1515	10.1302	10.3065		121.2	9.88945	9.91084	9.9253
121.3	13.3049	13.3039	13.3021		121.3	11.7428	11.7035	11.7114		121.3	11.4354	11.3653	11.3468			121.3	13.3057	13.3057	13.3054		121.3	12.4804	12.4244	12.4042		121.3	12.1762	12.1182	12.1679			121.3	11.9804	12.0049	12.0425		121.3	10.1462	10.1308	10.2946		121.3	9.88898	9.89098	9.93284
121.4	13.3045	13.3035	13.3025		121.4	11.7633	11.7003	11.7192		121.4	11.4281	11.3645	11.3354			121.4	13.3057	13.3056	13.3054		121.4	12.472	12.4204	12.3998		121.4	12.1518	12.124	12.1702			121.4	11.9865	12.0067	12.0431		121.4	10.1522	10.1287	10.3052		121.4	9.88474	9.88808	9.92053
121.5	13.3045	13.303	13.3034		121.5	11.7815	11.7103	11.7149		121.5	11.4478	11.3657	11.3399			121.5	13.3057	13.3056	13.3054		121.5	12.4796	12.4184	12.4088		121.5	12.1588	12.1	12.1802			121.5	11.9715	12.0167	12.0571		121.5	10.1563	10.1368	10.2985		121.5	9.88289	9.89162	9.93454
121.6	13.3041	13.3033	13.3019		121.6	11.7572	11.7096	11.7266		121.6	11.4365	11.3686	11.3419			121.6	13.3057	13.3057	13.3053		121.6	12.4879	12.415	12.4089		121.6	12.1662	12.1123	12.1649			121.6	11.973	12.0144	12.0631		121.6	10.1555	10.1138	10.3091		121.6	9.87227	9.87608	9.91513
121.7	13.3049	13.3036	13.3024		121.7	11.7523	11.7126	11.7218		121.7	11.4417	11.3809	11.3366			121.7	13.3057	13.3057	13.3053		121.7	12.4935	12.4363	12.3952		121.7	12.1851	12.1112	12.1705			121.7	11.9779	12	12.0682		121.7	10.1509	10.115	10.2902		121.7	9.87546	9.89225	9.91889
121.8	13.3038	13.3035	13.3019		121.8	11.7521	11.732	11.7305		121.8	11.4279	11.3602	11.3411			121.8	13.3057	13.3057	13.3053		121.8	12.491	12.4507	12.3927		121.8	12.1789	12.1038	12.1664			121.8	11.968	11.9993	12.0816		121.8	10.1587	10.1129	10.2975		121.8	9.88873	9.8853	9.91222
121.9	13.3047	13.3031	13.3031		121.9	11.7525	11.7246	11.7256		121.9	11.4297	11.3581	11.3357			121.9	13.3056	13.3057	13.3053		121.9	12.4933	12.4476	12.3794		121.9	12.1802	12.1167	12.1621			121.9	11.9662	12.0003	12.0529		121.9	10.1472	10.1058	10.2816		121.9	9.88472	9.88591	9.90824
122	13.3042	13.3023	13.3032		122	11.7531	11.7406	11.7287		122	11.4235	11.3598	11.3434			122	13.3056	13.3055	13.3054		122	12.4817	12.4441	12.3793		122	12.1913	12.1304	12.1626			122	11.9679	11.9896	12.0722		122	10.1573	10.1249	10.2843		122	9.88172	9.88516	9.90252
122.1	13.3049	13.3035	13.3032		122.1	11.7406	11.7266	11.7226		122.1	11.4261	11.3572	11.3414			122.1	13.3057	13.3055	13.3053		122.1	12.5032	12.4378	12.3913		122.1	12.187	12.1339	12.1671			122.1	11.9766	11.9947	12.0666		122.1	10.1733	10.1206	10.3053		122.1	9.88674	9.88438	9.91917
122.2	13.305	13.3033	13.3029		122.2	11.7483	11.7196	11.7384		122.2	11.4213	11.3611	11.3566			122.2	13.3057	13.3057	13.3053		122.2	12.4863	12.4393	12.3788		122.2	12.2046	12.1264	12.1682			122.2	11.9945	11.9912	12.075		122.2	10.1631	10.1368	10.2928		122.2	9.8946	9.89682	9.91663
122.3	13.3047	13.3035	13.3044		122.3	11.7469	11.7315	11.7248		122.3	11.421	11.3713	11.3315			122.3	13.3056	13.3057	13.3054		122.3	12.4884	12.4395	12.3946		122.3	12.1887	12.1256	12.1605			122.3	11.9966	12.007	12.0662		122.3	10.1571	10.1219	10.2944		122.3	9.90297	9.90026	9.90764
122.4	13.3047	13.3039	13.3036		122.4	11.7452	11.7174	11.72		122.4	11.4445	11.3725	11.3318			122.4	13.3057	13.3057	13.3054		122.4	12.4866	12.4354	12.401		122.4	12.1914	12.1279	12.1696			122.4	11.9892	11.9972	12.0599		122.4	10.15	10.1324	10.3036		122.4	9.89701	9.89058	9.92765
122.5	13.3046	13.3032	13.3031		122.5	11.7651	11.7022	11.7281		122.5	11.4483	11.3627	11.3463			122.5	13.3057	13.3057	13.3054		122.5	12.4646	12.4302	12.3955		122.5	12.1703	12.1376	12.1692			122.5	11.9897	11.9964	12.0643		122.5	10.1512	10.1214	10.3036		122.5	9.89069	9.89972	9.93475
122.6	13.3046	13.3033	13.3037		122.6	11.7692	11.7048	11.7127		122.6	11.4483	11.38	11.3555			122.6	13.3057	13.3056	13.3054		122.6	12.4652	12.4239	12.402		122.6	12.1727	12.108	12.1883			122.6	11.9847	12.0168	12.0413		122.6	10.1323	10.1284	10.3034		122.6	9.87979	9.88688	9.91124
122.7	13.3049	13.304	13.3024		122.7	11.7728	11.712	11.7267		122.7	11.4387	11.3837	11.3438			122.7	13.3057	13.3056	13.3054		122.7	12.4761	12.4337	12.4112		122.7	12.1697	12.1164	12.1778			122.7	11.9936	12.0005	12.0465		122.7	10.1478	10.1263	10.2952		122.7	9.87941	9.89186	9.93755
122.8	13.3043	13.3036	13.3023		122.8	11.7658	11.7103	11.726		122.8	11.4408	11.3941	11.363			122.8	13.3057	13.3057	13.3054		122.8	12.4962	12.4363	12.4122		122.8	12.1815	12.106	12.186			122.8	12.0046	11.9986	12.0566		122.8	10.1553	10.143	10.3051		122.8	9.87357	9.86331	9.91975
122.9	13.3044	13.3031	13.3031		122.9	11.7713	11.7132	11.74		122.9	11.4478	11.3747	11.3602			122.9	13.3057	13.3056	13.3054		122.9	12.4928	12.4449	12.4019		122.9	12.1893	12.1172	12.1687			122.9	11.976	12.0166	12.0632		122.9	10.1603	10.1301	10.2896		122.9	9.86585	9.88174	9.93394
123	13.3045	13.3036	13.3007		123	11.7649	11.7341	11.7324		123	11.444	11.3728	11.349			123	13.3057	13.3056	13.3055		123	12.4951	12.442	12.4009		123	12.1845	12.1135	12.169			123	11.9877	12.0031	12.0646		123	10.1583	10.1312	10.2886		123	9.87916	9.89028	9.92542
123.1	13.3048	13.3028	13.3036		123.1	11.7574	11.7184	11.7315		123.1	11.4197	11.3589	11.3576			123.1	13.3057	13.3057	13.3055		123.1	12.5052	12.4451	12.3818		123.1	12.1897	12.1099	12.1655			123.1	11.9704	12.009	12.0629		123.1	10.1614	10.1134	10.3031		123.1	9.8945	9.87649	9.90777
123.2	13.3048	13.3043	13.3031		123.2	11.7593	11.7282	11.7392		123.2	11.4108	11.3565	11.3475			123.2	13.3057	13.3057	13.3056		123.2	12.4878	12.4465	12.3855		123.2	12.1815	12.1141	12.1544			123.2	11.9832	11.9957	12.0596		123.2	10.1525	10.1157	10.2809		123.2	9.88659	9.89832	9.91271
123.3	13.3045	13.3046	13.302		123.3	11.7419	11.7292	11.7404		123.3	11.4338	11.3564	11.3617			123.3	13.3057	13.3057	13.3055		123.3	12.4902	12.4527	12.403		123.3	12.2034	12.1228	12.1641			123.3	11.9825	12.0008	12.0678		123.3	10.1588	10.1137	10.297		123.3	9.88933	9.89464	9.92202
123.4	13.305	13.303	13.3037		123.4	11.7369	11.7322	11.7272		123.4	11.4327	11.3751	11.3524			123.4	13.3057	13.3056	13.3055		123.4	12.4842	12.4371	12.39		123.4	12.1888	12.13	12.1745			123.4	11.9905	11.9923	12.0687		123.4	10.1618	10.1188	10.2942		123.4	9.88322	9.89636	9.91429
123.5	13.3045	13.3038	13.3013		123.5	11.7426	11.7059	11.7231		123.5	11.4344	11.3774	11.343			123.5	13.3057	13.3056	13.3055		123.5	12.4962	12.4412	12.3983		123.5	12.1794	12.1299	12.1656			123.5	11.9959	11.9961	12.0718		123.5	10.1556	10.1334	10.2878		123.5	9.89463	9.90381	9.92422
123.6	13.3044	13.3028	13.3024		123.6	11.7529	11.7094	11.711		123.6	11.4305	11.3821	11.3443			123.6	13.3057	13.3056	13.3054		123.6	12.4879	12.4362	12.3914		123.6	12.1906	12.1369	12.1845			123.6	12.0034	11.9931	12.061		123.6	10.1608	10.1219	10.2946		123.6	9.88178	9.89247	9.92801
123.7	13.3047	13.3038	13.3022		123.7	11.7578	11.7031	11.7221		123.7	11.4281	11.3809	11.3507			123.7	13.3057	13.3057	13.3055		123.7	12.4756	12.4238	12.4021		123.7	12.1751	12.1298	12.1734			123.7	12.0167	12.0082	12.0604		123.7	10.1639	10.124	10.2906		123.7	9.87604	9.89119	9.92104
123.8	13.304	13.3039	13.3024		123.8	11.7506	11.7242	11.719		123.8	11.4403	11.3856	11.3556			123.8	13.3057	13.3057	13.3055		123.8	12.4806	12.4164	12.4076		123.8	12.1708	12.1237	12.1695			123.8	11.9949	12.0068	12.0598		123.8	10.1527	10.1346	10.2906		123.8	9.87093	9.88103	9.93806
123.9	13.3041	13.3034	13.3028		123.9	11.7762	11.7058	11.7373		123.9	11.4504	11.3832	11.3702			123.9	13.3056	13.3056	13.3055		123.9	12.4745	12.4366	12.4027		123.9	12.1733	12.1263	12.1742			123.9	12.0098	12.0183	12.0502		123.9	10.1487	10.1365	10.3067		123.9	9.87516	9.88891	9.93729
124	13.3041	13.3036	13.3039		124	11.7576	11.7198	11.7399		124	11.4383	11.3662	11.3663			124	13.3056	13.3057	13.3055		124	12.4844	12.4594	12.4054		124	12.1881	12.1253	12.164			124	12.0041	12.0079	12.0344		124	10.1377	10.1321	10.3158		124	9.86127	9.87652	9.93037
124.1	13.3047	13.3041	13.3041		124.1	11.7578	11.7235	11.7382		124.1	11.4285	11.3658	11.3502			124.1	13.3057	13.3056	13.3055		124.1	12.4779	12.456	12.3931		124.1	12.1874	12.1302	12.1803			124.1	11.9806	12.0094	12.0602		124.1	10.1408	10.1351	10.2936		124.1	9.8677	9.87901	9.92322
124.2	13.3046	13.3032	13.3032		124.2	11.7678	11.7317	11.7397		124.2	11.4185	11.3753	11.3521			124.2	13.3056	13.3057	13.3055		124.2	12.4893	12.4329	12.3827		124.2	12.1864	12.1144	12.1676			124.2	11.9967	11.9939	12.0654		124.2	10.1446	10.1363	10.3017		124.2	9.87605	9.88358	9.92293
124.3	13.3041	13.3031	13.3024		124.3	11.7615	11.7316	11.7396		124.3	11.4133	11.365	11.3624			124.3	13.3056	13.3056	13.3055		124.3	12.4873	12.4448	12.3764		124.3	12.1783	12.108	12.1629			124.3	11.987	12.0112	12.0624		124.3	10.1456	10.1193	10.2813		124.3	9.87631	9.89112	9.88695
124.4	13.3048	13.3036	13.303		124.4	11.7537	11.7336	11.7318		124.4	11.4292	11.3596	11.3513			124.4	13.3056	13.3056	13.3055		124.4	12.4889	12.4411	12.3864		124.4	12.1912	12.1051	12.1635			124.4	11.9992	12.0065	12.0471		124.4	10.1679	10.1248	10.2915		124.4	9.88546	9.90479	9.90436
124.5	13.3048	13.3041	13.3032		124.5	11.748	11.7277	11.735		124.5	11.4343	11.3678	11.3525			124.5	13.3056	13.3056	13.3055		124.5	12.5032	12.4293	12.3898		124.5	12.1864	12.1123	12.1714			124.5	12.0077	11.9988	12.0657		124.5	10.1664	10.1152	10.2877		124.5	9.88606	9.89624	9.91418
124.6	13.3043	13.3037	13.3025		124.6	11.7383	11.7285	11.7201		124.6	11.4332	11.367	11.3569			124.6	13.3057	13.3056	13.3055		124.6	12.5007	12.4386	12.3899		124.6	12.1925	12.1132	12.176			124.6	12.007	11.9918	12.0717		124.6	10.1587	10.1067	10.2863		124.6	9.88362	9.89609	9.93281
124.7	13.3048	13.3044	13.3032		124.7	11.7616	11.7221	11.7254		124.7	11.4219	11.3699	11.3629			124.7	13.3056	13.3056	13.3055		124.7	12.4967	12.4407	12.4015		124.7	12.1907	12.1267	12.1847			124.7	11.9975	11.9829	12.0653		124.7	10.1606	10.1087	10.279		124.7	9.87875	9.89289	9.92931
124.8	13.305	13.3031	13.3029		124.8	11.7581	11.7076	11.7249		124.8	11.4327	11.3743	11.3466			124.8	13.3057	13.3058	13.3055		124.8	12.4974	12.4346	12.407		124.8	12.1779	12.1275	12.1697			124.8	12.0225	11.9909	12.075		124.8	10.1415	10.1208	10.3001		124.8	9.89089	9.89465	9.92855
124.9	13.3048	13.3036	13.3033		124.9	11.7542	11.7161	11.7159		124.9	11.4369	11.3697	11.3251			124.9	13.3056	13.3057	13.3055		124.9	12.4772	12.4359	12.407		124.9	12.1889	12.1223	12.1892			124.9	12.016	11.9843	12.0636		124.9	10.1609	10.1255	10.3089		124.9	9.88797	9.89207	9.9406
125	13.3049	13.3037	13.3037		125	11.7665	11.7194	11.7339		125	11.4372	11.3711	11.3469			125	13.3057	13.3057	13.3055		125	12.4749	12.4325	12.4035		125	12.1715	12.1211	12.1761			125	12.0017	12.0003	12.0543		125	10.1428	10.1201	10.3041		125	9.87643	9.88545	9.93015
125.1	13.305	13.3036	13.3028		125.1	11.7618	11.7219	11.7287		125.1	11.4367	11.3671	11.3382			125.1	13.3057	13.3057	13.3055		125.1	12.4677	12.442	12.4032		125.1	12.1767	12.1186	12.1746			125.1	12.0018	11.9987	12.0412		125.1	10.1488	10.1336	10.3065		125.1	9.87625	9.87755	9.92558
125.2	13.3044	13.3036	13.3027		125.2	11.7609	11.7266	11.7398		125.2	11.4236	11.3609	11.3509			125.2	13.3057	13.3058	13.3055		125.2	12.4874	12.4445	12.4028		125.2	12.1756	12.1148	12.1836			125.2	12.0117	12.0166	12.05		125.2	10.1514	10.1297	10.3079		125.2	9.88181	9.88202	9.9186
125.3	13.3047	13.3043	13.3024		125.3	11.7745	11.7327	11.7415		125.3	11.4123	11.381	11.3496			125.3	13.3056	13.3058	13.3055		125.3	12.4774	12.4422	12.4103		125.3	12.1959	12.1296	12.1645			125.3	12.0009	11.9899	12.0488		125.3	10.1483	10.1279	10.2999		125.3	9.87529	9.88671	9.91877
125.4	13.3045	13.3034	13.3031		125.4	11.7602	11.7341	11.7354		125.4	11.4261	11.3767	11.3452			125.4	13.3056	13.3058	13.3055		125.4	12.4816	12.4467	12.391		125.4	12.1866	12.1058	12.177			125.4	11.9856	12.0089	12.052		125.4	10.1398	10.1315	10.299		125.4	9.88777	9.90321	9.91965
125.5	13.3048	13.304	13.3024		125.5	11.7585	11.7408	11.7377		125.5	11.4049	11.355	11.335			125.5	13.3057	13.3058	13.3055		125.5	12.484	12.4483	12.3804		125.5	12.1795	12.1112	12.1665			125.5	11.9845	12.0022	12.0522		125.5	10.1396	10.1227	10.2909		125.5	9.88766	9.89316	9.91078
125.6	13.3045	13.303	13.303		125.6	11.7603	11.7511	11.7326		125.6	11.4145	11.3753	11.3482			125.6	13.3056	13.3057	13.3055		125.6	12.4949	12.4355	12.3951		125.6	12.1808	12.1278	12.1539			125.6	11.9983	11.9995	12.0541		125.6	10.1372	10.1341	10.2961		125.6	9.88464	9.90281	9.91896
125.7	13.3047	13.3044	13.3041		125.7	11.7575	11.7294	11.7466		125.7	11.4123	11.3603	11.3561			125.7	13.3056	13.3057	13.3055		125.7	12.4958	12.4409	12.3894		125.7	12.1851	12.1111	12.1643			125.7	12.0033	12.0023	12.0599		125.7	10.1502	10.123	10.3053		125.7	9.87827	9.88996	9.91529
125.8	13.3049	13.3039	13.3048		125.8	11.7509	11.7368	11.7399		125.8	11.4321	11.3848	11.3574			125.8	13.3056	13.3057	13.3055		125.8	12.4939	12.4232	12.3959		125.8	12.187	12.1155	12.1827			125.8	12.015	12.0015	12.0623		125.8	10.1507	10.1302	10.28		125.8	9.88192	9.90505	9.93024
125.9	13.3049	13.3043	13.3041		125.9	11.7619	11.7262	11.735		125.9	11.424	11.3755	11.3562			125.9	13.3056	13.3057	13.3055		125.9	12.4955	12.4345	12.3917		125.9	12.1938	12.1069	12.1778			125.9	12.0057	11.9901	12.0507		125.9	10.1612	10.1226	10.2814		125.9	9.89441	9.89486	9.93878
126	13.305	13.3034	13.3021		126	11.7604	11.7059	11.7281		126	11.4445	11.3864	11.334			126	13.3056	13.3056	13.3055		126	12.4917	12.4266	12.3916		126	12.1868	12.1092	12.1766			126	12.0104	11.9762	12.0576		126	10.1564	10.1154	10.2831		126	9.88198	9.89857	9.9336
126.1	13.3047	13.3028	13.3033		126.1	11.7508	11.7065	11.7213		126.1	11.4407	11.3846	11.3306			126.1	13.3056	13.3057	13.3055		126.1	12.4776	12.4214	12.4059		126.1	12.1779	12.1275	12.1757			126.1	12.0218	11.9801	12.0519		126.1	10.1605	10.1212	10.2915		126.1	9.87925	9.87599	9.93415
126.2	13.3047	13.3036	13.3027		126.2	11.7719	11.7189	11.717		126.2	11.4231	11.3884	11.3487			126.2	13.3056	13.3057	13.3055		126.2	12.4717	12.4276	12.4026		126.2	12.1735	12.1288	12.1766			126.2	12.0185	11.9777	12.0507		126.2	10.1693	10.1333	10.2856		126.2	9.88859	9.89358	9.92639
126.3	13.3049	13.304	13.3012		126.3	11.7766	11.7213	11.726		126.3	11.4368	11.3684	11.3479			126.3	13.3056	13.3057	13.3055		126.3	12.4809	12.4192	12.4096		126.3	12.1819	12.1346	12.1776			126.3	12.006	12.0073	12.0617		126.3	10.1755	10.1347	10.2942		126.3	9.86688	9.87415	9.91457
126.4	13.3045	13.3035	13.3035		126.4	11.7656	11.708	11.7283		126.4	11.4366	11.3916	11.3496			126.4	13.3056	13.3058	13.3055		126.4	12.4823	12.4335	12.4061		126.4	12.1823	12.1331	12.1894			126.4	12.019	12.0019	12.0462		126.4	10.1595	10.1237	10.3101		126.4	9.8747	9.8836	9.92702
126.5	13.3047	13.3039	13.3041		126.5	11.7733	11.7294	11.7278		126.5	11.4331	11.3807	11.3549			126.5	13.3056	13.3057	13.3056		126.5	12.4949	12.4372	12.3984		126.5	12.2009	12.1298	12.1747			126.5	12.0112	11.9983	12.0345		126.5	10.1644	10.1323	10.2956		126.5	9.87943	9.89266	9.90693
126.6	13.3047	13.3031	13.3041		126.6	11.7514	11.733	11.7369		126.6	11.425	11.3656	11.3519			126.6	13.3056	13.3057	13.3055		126.6	12.4947	12.4387	12.3848		126.6	12.1893	12.1271	12.1679			126.6	11.9929	12.0149	12.0508		126.6	10.1485	10.1217	10.2863		126.6	9.88353	9.89915	9.90545
126.7	13.3048	13.3044	13.3037		126.7	11.7556	11.7446	11.7345		126.7	11.4187	11.3711	11.3455			126.7	13.3057	13.3057	13.3055		126.7	12.5039	12.4351	12.3823		126.7	12.2012	12.1216	12.1678			126.7	11.9902	11.9935	12.0465		126.7	10.1548	10.1307	10.2906		126.7	9.89222	9.89382	9.91992
126.8	13.305	13.3034	13.3031		126.8	11.7612	11.7437	11.7402		126.8	11.427	11.3723	11.356			126.8	13.3056	13.3057	13.3055		126.8	12.5083	12.4252	12.3933		126.8	12.2107	12.1282	12.1617			126.8	12.0052	11.9952	12.0378		126.8	10.1586	10.1232	10.3025		126.8	9.90146	9.90445	9.92388
126.9	13.3044	13.3037	13.3031		126.9	11.7451	11.7437	11.7348		126.9	11.4354	11.3669	11.3436			126.9	13.3056	13.3058	13.3055		126.9	12.5073	12.4426	12.3909		126.9	12.1934	12.1156	12.1679			126.9	12.0044	11.9865	12.0567		126.9	10.1389	10.1269	10.2886		126.9	9.91248	9.89211	9.94136
127	13.3049	13.3043	13.3037		127	11.7501	11.7415	11.7306		127	11.4223	11.3799	11.3571			127	13.3056	13.3057	13.3056		127	12.5132	12.4271	12.4083		127	12.1982	12.1211	12.173			127	12.014	12.0095	12.0645		127	10.1537	10.1343	10.2873		127	9.89476	9.91805	9.92721
127.1	13.3046	13.3033	13.3019		127.1	11.7684	11.7145	11.7371		127.1	11.4408	11.3881	11.3596			127.1	13.3056	13.3057	13.3056		127.1	12.5011	12.4486	12.4189		127.1	12.196	12.1061	12.1708			127.1	12.0246	11.9898	12.0625		127.1	10.1415	10.1178	10.2867		127.1	9.90016	9.90895	9.91751
127.2	13.3044	13.3038	13.3017		127.2	11.7641	11.7086	11.7284		127.2	11.4242	11.3924	11.3487			127.2	13.3056	13.3057	13.3055		127.2	12.4972	12.4306	12.4042		127.2	12.1903	12.1176	12.1803			127.2	12.0185	11.9892	12.0638		127.2	10.1567	10.116	10.2812		127.2	9.88844	9.89449	9.92111
127.3	13.3048	13.304	13.3034		127.3	11.7615	11.7174	11.7334		127.3	11.4404	11.3763	11.3265			127.3	13.3056	13.3058	13.3055		127.3	12.4851	12.4194	12.4095		127.3	12.1733	12.1369	12.19			127.3	12.0194	11.9863	12.063		127.3	10.1674	10.1136	10.2899		127.3	9.8856	9.89138	9.93559
127.4	13.3049	13.3044	13.3034		127.4	11.7662	11.7255	11.7147		127.4	11.4339	11.3784	11.3382			127.4	13.3056	13.3058	13.3055		127.4	12.476	12.426	12.4093		127.4	12.1808	12.1223	12.1984			127.4	12.03	11.9865	12.0664		127.4	10.1549	10.1155	10.2836		127.4	9.89041	9.88048	9.92441
127.5	13.3049	13.3028	13.3038		127.5	11.7626	11.7391	11.7262		127.5	11.4385	11.3856	11.3443			127.5	13.3056	13.3057	13.3056		127.5	12.4802	12.4299	12.4084		127.5	12.1846	12.1229	12.1731			127.5	12.0224	11.9893	12.0622		127.5	10.161	10.1006	10.3001		127.5	9.8781	9.87645	9.92244
127.6	13.3047	13.3043	13.3037		127.6	11.7642	11.7252	11.7291		127.6	11.4402	11.3685	11.3624			127.6	13.3056	13.3057	13.3055		127.6	12.4802	12.4419	12.3984		127.6	12.1909	12.1259	12.1723			127.6	12.0245	11.9988	12.0631		127.6	10.1694	10.1251	10.2936		127.6	9.87057	9.89145	9.92773
127.7	13.3047	13.3032	13.3043		127.7	11.7713	11.7231	11.734		127.7	11.4292	11.3618	11.36			127.7	13.3056	13.3057	13.3056		127.7	12.4855	12.4486	12.3927		127.7	12.1887	12.1338	12.1759			127.7	12.0169	11.996	12.0584		127.7	10.1641	10.1165	10.2986		127.7	9.88132	9.89229	9.91996
127.8	13.3044	13.3037	13.3032		127.8	11.7686	11.7417	11.7555		127.8	11.4163	11.3628	11.3578			127.8	13.3056	13.3057	13.3056		127.8	12.4925	12.4376	12.3933		127.8	12.1997	12.1272	12.1782			127.8	12.0161	12.0096	12.033		127.8	10.1676	10.1286	10.2955		127.8	9.88608	9.90407	9.91054
127.9	13.3048	13.3038	13.3043		127.9	11.7593	11.7277	11.7391		127.9	11.4271	11.3702	11.3627			127.9	13.3056	13.3057	13.3056		127.9	12.5055	12.4338	12.4047		127.9	12.2001	12.1287	12.1545			127.9	12.0048	12.0013	12.0641		127.9	10.1669	10.1147	10.2948		127.9	9.88815	9.88695	9.91943
128	13.3045	13.3035	13.3033		128	11.7645	11.7355	11.7392		128	11.4297	11.3807	11.3577			128	13.3056	13.3057	13.3056		128	12.5003	12.4367	12.3995		128	12.1929	12.1221	12.1682			128	12.0091	12.0093	12.0577		128	10.1585	10.1241	10.2969		128	9.90004	9.91289	9.92223
128.1	13.3046	13.3035	13.3024		128.1	11.7585	11.7192	11.7321		128.1	11.4339	11.3948	11.3691			128.1	13.3056	13.3057	13.3055		128.1	12.4964	12.4275	12.4006		128.1	12.202	12.1192	12.161			128.1	12.0152	12.0053	12.0515		128.1	10.1566	10.1151	10.3132		128.1	9.88335	9.89745	9.91928
128.2	13.3047	13.3044	13.3036		128.2	11.7548	11.7316	11.7418		128.2	11.4315	11.3882	11.3555			128.2	13.3056	13.3058	13.3055		128.2	12.5053	12.4306	12.4069		128.2	12.1833	12.1249	12.1697			128.2	12.0206	11.9914	12.0613		128.2	10.1461	10.126	10.2879		128.2	9.89271	9.90651	9.92994
128.3	13.3048	13.3039	13.3032		128.3	11.7594	11.7364	11.7361		128.3	11.4454	11.3853	11.3647			128.3	13.3056	13.3058	13.3055		128.3	12.4959	12.4275	12.4052		128.3	12.1939	12.1164	12.1676			128.3	12.0177	11.9939	12.0684		128.3	10.1587	10.1257	10.2831		128.3	9.87446	9.89298	9.92734
128.4	13.3047	13.3044	13.3031		128.4	11.7714	11.7171	11.7366		128.4	11.4455	11.396	11.3502			128.4	13.3056	13.3057	13.3055		128.4	12.5013	12.4117	12.4172		128.4	12.1884	12.1168	12.1783			128.4	12.0306	11.9989	12.0684		128.4	10.1526	10.1228	10.3012		128.4	9.88868	9.887	9.94478
128.5	13.3049	13.3037	13.3031		128.5	11.7674	11.7154	11.7308		128.5	11.4403	11.3924	11.3407			128.5	13.3056	13.3057	13.3055		128.5	12.4865	12.4129	12.4114		128.5	12.1783	12.1181	12.1809			128.5	12.0252	11.9832	12.0598		128.5	10.1614	10.1246	10.2886		128.5	9.8827	9.88022	9.92419
128.6	13.3049	13.3043	13.3041		128.6	11.7654	11.7112	11.7205		128.6	11.4446	11.371	11.3433			128.6	13.3056	13.3058	13.3055		128.6	12.4769	12.4387	12.3998		128.6	12.1794	12.1278	12.1797			128.6	12.0271	11.9801	12.0546		128.6	10.1647	10.1222	10.2944		128.6	9.87848	9.89924	9.9257
128.7	13.3048	13.3038	13.3025		128.7	11.7816	11.7364	11.7291		128.7	11.4475	11.3762	11.3387			128.7	13.3056	13.3058	13.3056		128.7	12.4823	12.4213	12.4115		128.7	12.1816	12.1235	12.1882			128.7	12.02	11.9886	12.0644		128.7	10.1562	10.1243	10.2951		128.7	9.87788	9.88611	9.93077
128.8	13.3044	13.3042	13.3035		128.8	11.7744	11.7185	11.7326		128.8	11.4434	11.3722	11.3511			128.8	13.3056	13.3058	13.3055		128.8	12.4769	12.4345	12.4028		128.8	12.1847	12.1202	12.1707			128.8	12.0177	11.9779	12.0649		128.8	10.1568	10.1304	10.2881		128.8	9.88904	9.88521	9.93176
128.9	13.3043	13.3042	13.3034		128.9	11.7713	11.7225	11.7284		128.9	11.4379	11.3765	11.3595			128.9	13.3055	13.3058	13.3056		128.9	12.4874	12.4511	12.3892		128.9	12.1958	12.1358	12.18			128.9	12.0015	11.9913	12.0599		128.9	10.1672	10.1203	10.2876		128.9	9.88049	9.89411	9.92438
129	13.3045	13.3041	13.3024		129	11.7759	11.7296	11.741		129	11.4339	11.3631	11.367			129	13.3056	13.3058	13.3055		129	12.4963	12.4461	12.3924		129	12.1949	12.1388	12.1835			129	12.0046	11.9944	12.0465		129	10.1792	10.1389	10.3046		129	9.88441	9.89911	9.91899
129.1	13.3048	13.3047	13.3039		129.1	11.7763	11.7347	11.7408		129.1	11.4463	11.374	11.354			129.1	13.3056	13.3058	13.3056		129.1	12.4877	12.4544	12.4085		129.1	12.1987	12.1305	12.1673			129.1	11.9991	12.0138	12.0391		129.1	10.1661	10.1332	10.2921		129.1	9.89262	9.89329	9.91146
129.2	13.3048	13.3043	13.3045		129.2	11.7673	11.7311	11.7481		129.2	11.4416	11.3781	11.3732			129.2	13.3056	13.3058	13.3056		129.2	12.4893	12.4497	12.3842		129.2	12.1992	12.1371	12.1678			129.2	12.0247	12.007	12.0407		129.2	10.1561	10.1473	10.3008		129.2	9.88157	9.89986	9.91204
129.3	13.3049	13.3045	13.3029		129.3	11.7614	11.7333	11.7385		129.3	11.4444	11.397	11.3705			129.3	13.3056	13.3058	13.3056		129.3	12.4985	12.434	12.4058		129.3	12.1986	12.1329	12.1691			129.3	12.0185	12.0158	12.0559		129.3	10.1597	10.1387	10.3038		129.3	9.90078	9.91245	9.91154
129.4	13.305	13.3039	13.304		129.4	11.754	11.7386	11.7654		129.4	11.4473	11.3885	11.3687			129.4	13.3056	13.3058	13.3056		129.4	12.5007	12.4432	12.4056		129.4	12.1925	12.1283	12.1713			129.4	12.0148	12.0148	12.0603		129.4	10.1447	10.1502	10.291		129.4	9.89057	9.89547	9.91498
129.5	13.3043	13.3043	13.3046		129.5	11.7607	11.7248	11.7572		129.5	11.4385	11.3746	11.3745			129.5	13.3056	13.3058	13.3056		129.5	12.4966	12.4473	12.4088		129.5	12.1801	12.1271	12.1764			129.5	12.0239	12.0097	12.0567		129.5	10.1535	10.1464	10.2957		129.5	9.87764	9.89804	9.91861
129.6	13.3048	13.3041	13.303		129.6	11.7714	11.7095	11.7508		129.6	11.44	11.3827	11.3553			129.6	13.3056	13.3057	13.3056		129.6	12.487	12.4232	12.4032		129.6	12.1877	12.1214	12.1806			129.6	12.0321	12.0025	12.051		129.6	10.14	10.1301	10.3035		129.6	9.88511	9.88891	9.92752
129.7	13.305	13.3044	13.3045		129.7	11.7603	11.7215	11.7453		129.7	11.4445	11.3914	11.3551			129.7	13.3056	13.3057	13.3055		129.7	12.4878	12.4268	12.4001		129.7	12.1787	12.1353	12.1893			129.7	12.0175	11.9948	12.0693		129.7	10.1455	10.1297	10.2883		129.7	9.87902	9.88707	9.93113
129.8	13.3048	13.3043	13.3045		129.8	11.7604	11.7382	11.7397		129.8	11.424	11.3921	11.3496			129.8	13.3056	13.3058	13.3055		129.8	12.4778	12.4391	12.3947		129.8	12.1937	12.1158	12.1727			129.8	12.0287	11.9955	12.062		129.8	10.1483	10.1332	10.2778		129.8	9.86525	9.88909	9.92912
129.9	13.305	13.3034	13.3031		129.9	11.7768	11.7374	11.7196		129.9	11.4539	11.3842	11.3448			129.9	13.3056	13.3058	13.3054		129.9	12.4828	12.4462	12.3978		129.9	12.1922	12.1283	12.1743			129.9	12.0354	11.9885	12.0664		129.9	10.1615	10.1273	10.2854		129.9	9.86405	9.8693	9.93032
130	13.3048	13.3034	13.3028		130	11.7678	11.7339	11.7339		130	11.4425	11.3718	11.358			130	13.3056	13.3057	13.3055		130	12.4753	12.4422	12.4036		130	12.1818	12.1117	12.1808			130	12.0181	11.9853	12.0591		130	10.1605	10.122	10.2738		130	9.87656	9.89449	9.92994
130.1	13.3049	13.3044	13.3039		130.1	11.7844	11.7291	11.7524		130.1	11.4361	11.3715	11.3707			130.1	13.3056	13.3057	13.3055		130.1	12.4731	12.453	12.3908		130.1	12.197	12.1371	12.1774			130.1	12.0182	11.9969	12.064		130.1	10.1661	10.1279	10.2974		130.1	9.87461	9.88617	9.91637
130.2	13.305	13.3043	13.3031		130.2	11.7722	11.7526	11.7355		130.2	11.4191	11.3771	11.3545			130.2	13.3056	13.3057	13.3056		130.2	12.4799	12.4503	12.3908		130.2	12.2006	12.1255	12.1673			130.2	12.0007	12.003	12.0448		130.2	10.1695	10.1206	10.2948		130.2	9.87527	9.90446	9.91588
130.3	13.3047	13.3035	13.3026		130.3	11.7673	11.7399	11.7441		130.3	11.4325	11.3795	11.3684			130.3	13.3056	13.3057	13.3056		130.3	12.4972	12.4468	12.3807		130.3	12.2057	12.1399	12.164			130.3	12.0059	11.989	12.0441		130.3	10.1574	10.1281	10.2804		130.3	9.88671	9.89992	9.91794
130.4	13.3046	13.3039	13.3036		130.4	11.7776	11.7449	11.7389		130.4	11.4457	11.3751	11.3852			130.4	13.3055	13.3057	13.3056		130.4	12.486	12.4468	12.3904		130.4	12.1944	12.1346	12.1659			130.4	12.0198	12	12.0419		130.4	10.1578	10.1296	10.2964		130.4	9.88804	9.90162	9.9147
130.5	13.3046	13.3036	13.304		130.5	11.7634	11.7432	11.7423		130.5	11.4324	11.3891	11.3698			130.5	13.3055	13.3058	13.3055		130.5	12.4867	12.4526	12.4049		130.5	12.206	12.1485	12.18			130.5	12.0276	12.0001	12.0422		130.5	10.1619	10.1429	10.298		130.5	9.89988	9.90338	9.92044
130.6	13.3047	13.3045	13.3046		130.6	11.7625	11.736	11.7493		130.6	11.446	11.4018	11.3701			130.6	13.3055	13.3058	13.3055		130.6	12.4811	12.4367	12.413		130.6	12.2013	12.139	12.165			130.6	12.0287	12.0023	12.0524		130.6	10.1669	10.1397	10.3037		130.6	9.8713	9.89416	9.92591
130.7	13.3049	13.3037	13.3023		130.7	11.7528	11.739	11.7438		130.7	11.4468	11.403	11.3667			130.7	13.3056	13.3057	13.3055		130.7	12.4924	12.4357	12.4177		130.7	12.2003	12.1246	12.1695			130.7	12.0124	12.007	12.0621		130.7	10.1552	10.1257	10.3049		130.7	9.87335	9.88924	9.93482
130.8	13.3049	13.3042	13.3036		130.8	11.7759	11.7178	11.7608		130.8	11.4406	11.3869	11.364			130.8	13.3055	13.3057	13.3055		130.8	12.4877	12.4377	12.4107		130.8	12.1875	12.1326	12.1829			130.8	12.0382	12.0082	12.0751		130.8	10.1527	10.1315	10.2982		130.8	9.87989	9.88783	9.91992
130.9	13.3049	13.3043	13.3025		130.9	11.7726	11.7209	11.7408		130.9	11.4434	11.3931	11.3629			130.9	13.3056	13.3058	13.3055		130.9	12.4827	12.4385	12.4105		130.9	12.1784	12.1282	12.1768			130.9	12.0304	11.9902	12.0829		130.9	10.1619	10.1391	10.2975		130.9	9.88116	9.88574	9.94182
131	13.305	13.3042	13.3043		131	11.7714	11.7313	11.7444		131	11.4324	11.3898	11.3443			131	13.3055	13.3058	13.3055		131	12.4818	12.427	12.4138		131	12.1881	12.126	12.1659			131	12.0282	11.9909	12.0693		131	10.1523	10.1286	10.2921		131	9.87652	9.88724	9.91944
131.1	13.3047	13.3038	13.3046		131.1	11.7776	11.7455	11.7292		131.1	11.441	11.3776	11.3609			131.1	13.3056	13.3057	13.3055		131.1	12.4763	12.4624	12.4032		131.1	12.1804	12.1152	12.1663			131.1	12.0208	11.9931	12.0533		131.1	10.1497	10.1316	10.2751		131.1	9.86077	9.88818	9.92872
131.2	13.3049	13.3036	13.3031		131.2	11.7739	11.727	11.717		131.2	11.4356	11.3794	11.3639			131.2	13.3055	13.3057	13.3055		131.2	12.4786	12.4501	12.3924		131.2	12.1921	12.1223	12.1764			131.2	12.0184	11.9882	12.0596		131.2	10.159	10.1203	10.3006		131.2	9.87752	9.88543	9.91896
131.3	13.3048	13.3044	13.3042		131.3	11.7845	11.7498	11.7423		131.3	11.4266	11.3769	11.3685			131.3	13.3055	13.3057	13.3055		131.3	12.4845	12.4478	12.4		131.3	12.2024	12.129	12.173			131.3	12.0138	11.9901	12.0714		131.3	10.1564	10.1251	10.2905		131.3	9.88906	9.88927	9.9223
131.4	13.3046	13.3042	13.3044		131.4	11.7801	11.7388	11.7426		131.4	11.4273	11.3702	11.3797			131.4	13.3056	13.3057	13.3055		131.4	12.49	12.4504	12.3955		131.4	12.2006	12.1261	12.1735			131.4	12.0094	12.0109	12.0545		131.4	10.155	10.13	10.2866		131.4	9.89569	9.89467	9.91779
131.5	13.3047	13.3041	13.304		131.5	11.7899	11.7469	11.7456		131.5	11.436	11.3896	11.3789			131.5	13.3055	13.3057	13.3055		131.5	12.4925	12.4599	12.3968		131.5	12.22	12.1293	12.1638			131.5	12.0169	11.9993	12.0417		131.5	10.1705	10.1188	10.2926		131.5	9.88816	9.89605	9.91244
131.6	13.3043	13.3043	13.3046		131.6	11.7891	11.7486	11.7411		131.6	11.423	11.3809	11.3806			131.6	13.3056	13.3057	13.3055		131.6	12.4928	12.4449	12.4151		131.6	12.1996	12.1367	12.1591			131.6	12.017	12.0025	12.056		131.6	10.1607	10.1247	10.3039		131.6	9.87809	9.89405	9.90247
131.7	13.3047	13.304	13.3036		131.7	11.7856	11.724	11.7447		131.7	11.4483	11.3848	11.3786			131.7	13.3056	13.3057	13.3054		131.7	12.4856	12.4446	12.4043		131.7	12.205	12.1322	12.1548			131.7	12.035	11.9994	12.0483		131.7	10.1691	10.1267	10.2965		131.7	9.89154	9.90424	9.91906
131.8	13.305	13.3042	13.3041		131.8	11.7788	11.7607	11.756		131.8	11.4423	11.3879	11.3819			131.8	13.3055	13.3057	13.3055		131.8	12.4843	12.4353	12.4079		131.8	12.1871	12.1436	12.1603			131.8	12.0306	12.003	12.0645		131.8	10.1698	10.1371	10.2997		131.8	9.88483	9.89573	9.91159
131.9	13.3048	13.3037	13.3037		131.9	11.7674	11.7431	11.745		131.9	11.4544	11.3814	11.3891			131.9	13.3055	13.3057	13.3055		131.9	12.4992	12.4331	12.4217		131.9	12.1949	12.14	12.1791			131.9	12.0251	12.0075	12.0435		131.9	10.1575	10.1251	10.3016		131.9	9.89192	9.89211	9.92307
132	13.305	13.3036	13.3038		132	11.7662	11.7326	11.7363		132	11.4453	11.3966	11.3773			132	13.3056	13.3057	13.3055		132	12.4999	12.4213	12.4251		132	12.1913	12.1451	12.1743			132	12.019	11.9954	12.0642		132	10.1623	10.1369	10.2802		132	9.88327	9.88828	9.92352
132.1	13.305	13.3037	13.3045		132.1	11.7829	11.7298	11.7502		132.1	11.4551	11.3901	11.3752			132.1	13.3056	13.3057	13.3055		132.1	12.4916	12.4485	12.4091		132.1	12.1906	12.1352	12.1693			132.1	12.0162	12.0005	12.0523		132.1	10.1593	10.1304	10.2987		132.1	9.86813	9.88937	9.92771
132.2	13.3045	13.3033	13.3032		132.2	11.7631	11.7362	11.755		132.2	11.4452	11.3829	11.3748			132.2	13.3056	13.3057	13.3054		132.2	12.4948	12.4514	12.4058		132.2	12.1931	12.1244	12.1859			132.2	12.0246	11.9954	12.0597		132.2	10.1554	10.1393	10.3113		132.2	9.87879	9.8803	9.9387
132.3	13.3049	13.3042	13.3039		132.3	11.7853	11.7432	11.7453		132.3	11.4506	11.3824	11.3731			132.3	13.3055	13.3057	13.3055		132.3	12.4876	12.4492	12.3978		132.3	12.1899	12.141	12.172			132.3	12.0237	11.9926	12.0527		132.3	10.1397	10.1314	10.3025		132.3	9.86865	9.88848	9.93274
132.4	13.3051	13.304	13.3037		132.4	11.7804	11.743	11.7364		132.4	11.4568	11.3901	11.3564			132.4	13.3055	13.3057	13.3055		132.4	12.4824	12.4608	12.3948		132.4	12.2041	12.1274	12.1762			132.4	12.0167	11.989	12.0592		132.4	10.1374	10.1308	10.276		132.4	9.89123	9.88983	9.93988
132.5	13.3048	13.3029	13.3032		132.5	11.7853	11.7363	11.7296		132.5	11.4285	11.3745	11.3553			132.5	13.3056	13.3057	13.3055		132.5	12.4861	12.4482	12.3792		132.5	12.1957	12.1232	12.1613			132.5	11.9997	11.9865	12.0596		132.5	10.1585	10.1287	10.2793		132.5	9.88446	9.89961	9.92475
132.6	13.305	13.3042	13.3039		132.6	11.7784	11.7532	11.7396		132.6	11.441	11.3923	11.36			132.6	13.3056	13.3057	13.3055		132.6	12.4763	12.4598	12.4067		132.6	12.1951	12.1273	12.1647			132.6	12.0104	11.9973	12.0682		132.6	10.1424	10.1288	10.2922		132.6	9.88534	9.89917	9.92342
132.7	13.3047	13.3047	13.3045		132.7	11.7817	11.7516	11.7369		132.7	11.4415	11.3789	11.3589			132.7	13.3056	13.3057	13.3055		132.7	12.4783	12.4512	12.3905		132.7	12.2043	12.1256	12.1574			132.7	12.0201	12.0017	12.0556		132.7	10.1667	10.1309	10.2878		132.7	9.88109	9.9076	9.9123
132.8	13.3046	13.3041	13.3047		132.8	11.7712	11.7471	11.7483		132.8	11.4525	11.3962	11.3594			132.8	13.3056	13.3056	13.3055		132.8	12.5007	12.4554	12.404		132.8	12.2012	12.1278	12.1554			132.8	12.0252	11.9989	12.0312		132.8	10.1444	10.1193	10.2928		132.8	9.89031	9.89549	9.90232
132.9	13.3046	13.3044	13.3039		132.9	11.7673	11.73	11.7506		132.9	11.4503	11.3928	11.3709			132.9	13.3056	13.3057	13.3054		132.9	12.4975	12.4456	12.4126		132.9	12.1973	12.1157	12.173			132.9	12.0208	11.994	12.049		132.9	10.1489	10.1128	10.2956		132.9	9.89348	9.8965	9.9222
133	13.3049	13.3047	13.3037		133	11.7799	11.7233	11.7383		133	11.4595	11.4008	11.3795			133	13.3056	13.3057	13.3054		133	12.4995	12.4363	12.4152		133	12.1936	12.1364	12.182			133	12.0067	12.0043	12.053		133	10.1742	10.1156	10.2822		133	9.88507	9.89777	9.91957
133.1	13.3048	13.3042	13.3038		133.1	11.7865	11.7151	11.7557		133.1	11.452	11.4077	11.3652			133.1	13.3056	13.3056	13.3055		133.1	12.4987	12.4399	12.4052		133.1	12.1923	12.1437	12.1699			133.1	12.0247	12.0083	12.0599		133.1	10.161	10.1138	10.3022		133.1	9.88391	9.89033	9.92392
133.2	13.3047	13.3043	13.3038		133.2	11.7721	11.7035	11.751		133.2	11.4445	11.4038	11.3685			133.2	13.3055	13.3057	13.3055		133.2	12.5142	12.4467	12.4167		133.2	12.1847	12.1343	12.1791			133.2	12.0121	12.0083	12.0482		133.2	10.1503	10.1123	10.3045		133.2	9.88663	9.87756	9.92489
133.3	13.3045	13.304	13.3032		133.3	11.7669	11.7269	11.7553		133.3	11.4411	11.4055	11.3523			133.3	13.3056	13.3056	13.3055		133.3	12.4842	12.4545	12.4039		133.3	12.1969	12.1359	12.1748			133.3	12.0229	11.9999	12.0628		133.3	10.163	10.1265	10.294		133.3	9.87146	9.87987	9.92393
133.4	13.305	13.3045	13.3029		133.4	11.7626	11.7337	11.7589		133.4	11.4495	11.3887	11.3512			133.4	13.3056	13.3056	13.3055		133.4	12.4915	12.4454	12.4053		133.4	12.2008	12.1544	12.1847			133.4	12.014	11.9914	12.0708		133.4	10.1541	10.1285	10.2867		133.4	9.87257	9.87033	9.92199
133.5	13.3047	13.3049	13.3034		133.5	11.7806	11.743	11.7563		133.5	11.4296	11.3946	11.3548			133.5	13.3056	13.3056	13.3055		133.5	12.4846	12.4539	12.4055		133.5	12.1917	12.1239	12.1711			133.5	12.0229	11.9912	12.0597		133.5	10.1605	10.1372	10.3015		133.5	9.87073	9.88599	9.92725
133.6	13.3045	13.3048	13.3045		133.6	11.7753	11.7479	11.7485		133.6	11.4383	11.3782	11.3556			133.6	13.3056	13.3057	13.3055		133.6	12.4696	12.4666	12.4061		133.6	12.2013	12.141	12.1764			133.6	12.0023	11.9871	12.0744		133.6	10.1439	10.1357	10.3013		133.6	9.88245	9.89469	9.91841
133.7	13.3049	13.3034	13.3041		133.7	11.7872	11.7395	11.7567		133.7	11.4307	11.368	11.3411			133.7	13.3056	13.3057	13.3054		133.7	12.4827	12.4729	12.3926		133.7	12.1896	12.1459	12.1741			133.7	12.0066	11.9819	12.0607		133.7	10.1603	10.132	10.2909		133.7	9.88307	9.89293	9.93311
133.8	13.305	13.3039	13.304		133.8	11.7759	11.7456	11.7513		133.8	11.4361	11.3984	11.3501			133.8	13.3056	13.3057	13.3054		133.8	12.4847	12.4535	12.3956		133.8	12.196	12.1376	12.1786			133.8	12.0078	11.9774	12.0693		133.8	10.138	10.1315	10.2803		133.8	9.88373	9.89866	9.91334
133.9	13.305	13.3047	13.3044		133.9	11.7649	11.7439	11.7424		133.9	11.4525	11.397	11.365			133.9	13.3056	13.3057	13.3054		133.9	12.4792	12.4647	12.4082		133.9	12.2123	12.1254	12.1634			133.9	12.0243	12.0023	12.0469		133.9	10.1456	10.1218	10.2774		133.9	9.8917	9.89132	9.91334
134	13.3043	13.3048	13.3038		134	11.7667	11.7321	11.7495		134	11.4457	11.3853	11.3647			134	13.3055	13.3057	13.3056		134	12.4814	12.449	12.3964		134	12.197	12.1363	12.1598			134	12.0273	11.9984	12.0525		134	10.1551	10.1116	10.2972		134	9.88624	9.89432	9.91926
134.1	13.305	13.3041	13.3029		134.1	11.7798	11.7472	11.7619		134.1	11.4502	11.3961	11.37			134.1	13.3055	13.3056	13.3055		134.1	12.5055	12.4514	12.4155		134.1	12.2068	12.1215	12.169			134.1	12.0378	11.9902	12.0438		134.1	10.1541	10.1249	10.2885		134.1	9.89781	9.88782	9.90924
134.2	13.305	13.3046	13.304		134.2	11.7901	11.7351	11.7412		134.2	11.4496	11.404	11.3533			134.2	13.3055	13.3057	13.3055		134.2	12.4833	12.4492	12.406		134.2	12.1991	12.1375	12.1829			134.2	12.0336	11.9932	12.0504		134.2	10.1522	10.1153	10.3018		134.2	9.89066	9.89688	9.91269
134.3	13.3051	13.304	13.3037		134.3	11.7786	11.7321	11.7615		134.3	11.4555	11.406	11.3615			134.3	13.3055	13.3057	13.3055		134.3	12.4963	12.443	12.4141		134.3	12.1877	12.1621	12.1685			134.3	12.0293	12.0014	12.0457		134.3	10.1555	10.1131	10.2896		134.3	9.86642	9.89361	9.91979
134.4	13.3049	13.305	13.3049		134.4	11.7726	11.7276	11.7675		134.4	11.4529	11.4045	11.3762			134.4	13.3056	13.3058	13.3055		134.4	12.4917	12.4472	12.4008		134.4	12.1688	12.134	12.1674			134.4	12.0367	12.0084	12.0508		134.4	10.1586	10.1197	10.2946		134.4	9.87739	9.8893	9.92209
134.5	13.305	13.3047	13.3047		134.5	11.7646	11.7279	11.7483		134.5	11.4544	11.4024	11.3555			134.5	13.3055	13.3057	13.3056		134.5	12.491	12.4391	12.413		134.5	12.1939	12.1509	12.1813			134.5	12.0232	12.0081	12.0573		134.5	10.1582	10.1246	10.2894		134.5	9.86265	9.89141	9.93455
134.6	13.3051	13.3044	13.3035		134.6	11.7688	11.7379	11.7569		134.6	11.4416	11.4006	11.3648			134.6	13.3056	13.3057	13.3055		134.6	12.4965	12.4462	12.4094		134.6	12.1949	12.1464	12.1784			134.6	12.0241	11.9889	12.0493		134.6	10.1489	10.1243	10.3041		134.6	9.86703	9.87177	9.9196
134.7	13.3046	13.3046	13.3038		134.7	11.765	11.7369	11.7628		134.7	11.449	11.3803	11.3608			134.7	13.3056	13.3057	13.3056		134.7	12.4805	12.4544	12.3977		134.7	12.1973	12.1302	12.1777			134.7	12.0128	11.9911	12.0654		134.7	10.1581	10.1284	10.303		134.7	9.87947	9.88898	9.94333
134.8	13.3048	13.3042	13.3044		134.8	11.7815	11.7414	11.7623		134.8	11.4522	11.391	11.3513			134.8	13.3055	13.3057	13.3055		134.8	12.4861	12.4384	12.4006		134.8	12.2006	12.1387	12.1785			134.8	12.0029	11.9982	12.0536		134.8	10.1599	10.1351	10.2831		134.8	9.88721	9.90127	9.92537
134.9	13.305	13.3044	13.304		134.9	11.7885	11.741	11.7492		134.9	11.455	11.3968	11.3529			134.9	13.3056	13.3057	13.3055		134.9	12.4712	12.4429	12.4055		134.9	12.2092	12.1327	12.1767			134.9	12.0045	11.9859	12.0579		134.9	10.1527	10.1325	10.2976		134.9	9.88479	9.89597	9.92608
135	13.3049	13.3045	13.3046		135	11.7789	11.7517	11.7558		135	11.4399	11.3919	11.345			135	13.3056	13.3057	13.3056		135	12.4796	12.4571	12.4018		135	12.2152	12.1321	12.1603			135	12.0271	11.9878	12.0606		135	10.1486	10.1309	10.2717		135	9.8926	9.89714	9.92489
135.1	13.3044	13.3041	13.304		135.1	11.7902	11.7423	11.7438		135.1	11.441	11.4	11.348			135.1	13.3056	13.3057	13.3056		135.1	12.5024	12.4568	12.4075		135.1	12.2189	12.1461	12.1614			135.1	12.0299	11.9917	12.0588		135.1	10.1317	10.1457	10.2786		135.1	9.87874	9.895	9.91959
135.2	13.3049	13.3033	13.3041		135.2	11.7889	11.7367	11.7425		135.2	11.448	11.4033	11.3673			135.2	13.3056	13.3057	13.3055		135.2	12.4973	12.4507	12.4162		135.2	12.1948	12.1324	12.1626			135.2	12.0157	11.993	12.0585		135.2	10.1384	10.1223	10.2723		135.2	9.89122	9.90824	9.89244
135.3	13.3049	13.3041	13.3035		135.3	11.7938	11.7438	11.7582		135.3	11.461	11.4084	11.3584			135.3	13.3057	13.3057	13.3055		135.3	12.4854	12.4537	12.4217		135.3	12.1992	12.1131	12.1627			135.3	12.015	11.9964	12.05		135.3	10.1401	10.1273	10.2833		135.3	9.88193	9.89946	9.91321
135.4	13.3049	13.3046	13.3043		135.4	11.782	11.7203	11.7364		135.4	11.4547	11.4172	11.3621			135.4	13.3056	13.3058	13.3055		135.4	12.4997	12.4419	12.3952		135.4	12.1881	12.1318	12.1571			135.4	12.0375	12.0052	12.0416		135.4	10.1533	10.1245	10.2884		135.4	9.88652	9.9025	9.91651
135.5	13.3049	13.3045	13.3035		135.5	11.7801	11.7216	11.7465		135.5	11.4526	11.4084	11.3701			135.5	13.3056	13.3058	13.3056		135.5	12.5015	12.4364	12.4202		135.5	12.1936	12.1404	12.1736			135.5	12.0289	11.9958	12.0536		135.5	10.1539	10.1224	10.2934		135.5	9.88716	9.90244	9.92864
135.6	13.3048	13.3038	13.3037		135.6	11.7836	11.7403	11.7554		135.6	11.4483	11.4055	11.3807			135.6	13.3056	13.3057	13.3056		135.6	12.4998	12.4392	12.4303		135.6	12.1785	12.132	12.1727			135.6	12.0173	12.0091	12.0525		135.6	10.1579	10.1162	10.3007		135.6	9.87837	9.89076	9.93984
135.7	13.3048	13.3046	13.3041		135.7	11.7717	11.734	11.7539		135.7	11.4501	11.408	11.3757			135.7	13.3056	13.3057	13.3055		135.7	12.4934	12.4454	12.4198		135.7	12.1921	12.1373	12.1862			135.7	12.0248	11.9944	12.0652		135.7	10.1634	10.1172	10.3039		135.7	9.87799	9.87669	9.92398
135.8	13.3049	13.3048	13.3048		135.8	11.757	11.7372	11.7656		135.8	11.4373	11.3952	11.3625			135.8	13.3056	13.3057	13.3055		135.8	12.4996	12.4577	12.4135		135.8	12.2025	12.1381	12.1812			135.8	12.0202	11.9985	12.0752		135.8	10.1539	10.1155	10.2994		135.8	9.87489	9.87928	9.92144
135.9	13.3048	13.3045	13.3045		135.9	11.7769	11.742	11.7562		135.9	11.4423	11.3969	11.3635			135.9	13.3056	13.3058	13.3055		135.9	12.4904	12.459	12.4127		135.9	12.1917	12.1599	12.181			135.9	12.0173	11.9991	12.0725		135.9	10.155	10.1283	10.2957		135.9	9.87492	9.87288	9.92986
136	13.305	13.3036	13.3037		136	11.7902	11.7445	11.7634		136	11.4454	11.3849	11.3642			136	13.3056	13.3057	13.3055		136	12.4933	12.4631	12.4031		136	12.2002	12.1421	12.1703			136	12.0117	11.9913	12.072		136	10.158	10.1293	10.3003		136	9.87725	9.88405	9.93604
136.1	13.305	13.3038	13.3046		136.1	11.7779	11.75	11.772		136.1	11.4383	11.385	11.3579			136.1	13.3058	13.3057	13.3055		136.1	12.488	12.4492	12.3977		136.1	12.2077	12.1413	12.178			136.1	12.0149	11.9844	12.0724		136.1	10.1462	10.1432	10.3013		136.1	9.88916	9.89598	9.92334
136.2	13.3046	13.3039	13.304		136.2	11.7875	11.7581	11.7558		136.2	11.4457	11.3949	11.3474			136.2	13.3057	13.3057	13.3055		136.2	12.4937	12.45	12.4051		136.2	12.1976	12.1365	12.1669			136.2	12.0128	11.989	12.0591		136.2	10.157	10.1284	10.3032		136.2	9.89375	9.89554	9.91766
136.3	13.3047	13.3048	13.3041		136.3	11.7771	11.7472	11.7335		136.3	11.4334	11.4048	11.3688			136.3	13.3056	13.3057	13.3055		136.3	12.4874	12.4456	12.3944		136.3	12.1962	12.142	12.1811			136.3	12.0178	11.9896	12.0579		136.3	10.1479	10.126	10.2997		136.3	9.88931	9.88595	9.92159
136.4	13.3049	13.3036	13.3029		136.4	11.7889	11.746	11.7314		136.4	11.4487	11.3978	11.3557			136.4	13.3056	13.3057	13.3055		136.4	12.495	12.4456	12.4124		136.4	12.2001	12.1398	12.1675			136.4	12.0247	11.9802	12.0666		136.4	10.1464	10.1325	10.2842		136.4	9.88049	9.89676	9.9179
136.5	13.3051	13.3043	13.3042		136.5	11.7901	11.7396	11.7499		136.5	11.4408	11.4003	11.3607			136.5	13.3056	13.3057	13.3055		136.5	12.4884	12.4423	12.4168		136.5	12.192	12.1393	12.1734			136.5	12.0039	11.995	12.0541		136.5	10.1557	10.1416	10.2825		136.5	9.8819	9.8987	9.91719
136.6	13.305	13.3038	13.3033		136.6	11.7939	11.7364	11.7352		136.6	11.453	11.4058	11.3703			136.6	13.3056	13.3057	13.3055		136.6	12.5031	12.4508	12.4082		136.6	12.1875	12.129	12.1735			136.6	12.018	11.9895	12.0489		136.6	10.1427	10.1248	10.3014		136.6	9.88714	9.903	9.91711
136.7	13.305	13.3042	13.3038		136.7	11.7821	11.7503	11.7503		136.7	11.4525	11.4032	11.357			136.7	13.3056	13.3058	13.3055		136.7	12.501	12.4413	12.418		136.7	12.1981	12.1263	12.1663			136.7	12.0132	11.9915	12.046		136.7	10.1526	10.1243	10.2891		136.7	9.8786	9.88133	9.90907
136.8	13.305	13.3047	13.3041		136.8	11.7904	11.7339	11.7608		136.8	11.466	11.395	11.369			136.8	13.3056	13.3056	13.3055		136.8	12.5013	12.4503	12.4167		136.8	12.1853	12.141	12.1714			136.8	12.0108	11.9988	12.0429		136.8	10.1605	10.1327	10.304		136.8	9.87024	9.89292	9.9288
136.9	13.305	13.3041	13.3038		136.9	11.781	11.741	11.7611		136.9	11.4531	11.4016	11.37			136.9	13.3056	13.3057	13.3055		136.9	12.5025	12.4449	12.4183		136.9	12.1904	12.1448	12.1866			136.9	12.0172	12.0083	12.0555		136.9	10.1509	10.1166	10.2971		136.9	9.8704	9.88225	9.93242
137	13.305	13.3042	13.3042		137	11.781	11.7443	11.7598		137	11.4652	11.384	11.3794			137	13.3056	13.3057	13.3055		137	12.502	12.4467	12.4193		137	12.1958	12.1444	12.1809			137	12.0119	11.9923	12.0563		137	10.1618	10.1159	10.3029		137	9.87631	9.8863	9.94281
137.1	13.305	13.3041	13.3048		137.1	11.7753	11.7448	11.7469		137.1	11.4544	11.3848	11.3797			137.1	13.3056	13.3057	13.3056		137.1	12.4873	12.4485	12.4119		137.1	12.1962	12.145	12.184			137.1	12.0064	12.0032	12.0711		137.1	10.1572	10.1193	10.2838		137.1	9.87259	9.88193	9.9281
137.2	13.3049	13.3037	13.3045		137.2	11.7733	11.7552	11.7584		137.2	11.4455	11.4007	11.3625			137.2	13.3056	13.3056	13.3055		137.2	12.498	12.457	12.415		137.2	12.2007	12.145	12.1894			137.2	11.9966	11.9935	12.051		137.2	10.1633	10.1209	10.3003		137.2	9.89598	9.89303	9.93797
137.3	13.3047	13.3047	13.3032		137.3	11.7731	11.7492	11.7563		137.3	11.4489	11.3996	11.352			137.3	13.3055	13.3057	13.3056		137.3	12.4834	12.4538	12.3986		137.3	12.2016	12.1429	12.1755			137.3	12.0087	11.9893	12.0609		137.3	10.1703	10.1121	10.2966		137.3	9.88611	9.88309	9.91879
137.4	13.305	13.3043	13.3045		137.4	11.7783	11.7617	11.7635		137.4	11.4494	11.3949	11.3664			137.4	13.3056	13.3057	13.3055		137.4	12.4854	12.4545	12.3948		137.4	12.203	12.1575	12.1877			137.4	12.0127	11.9794	12.0717		137.4	10.1571	10.14	10.3066		137.4	9.88506	9.89082	9.92641
137.5	13.3048	13.3047	13.3044		137.5	11.7863	11.7611	11.7552		137.5	11.4584	11.4009	11.3649			137.5	13.3056	13.3056	13.3055		137.5	12.4892	12.4577	12.4038		137.5	12.207	12.1415	12.1761			137.5	12.0274	11.9787	12.0773		137.5	10.1622	10.1422	10.2917		137.5	9.88624	9.89367	9.91921
137.6	13.3049	13.304	13.305		137.6	11.8019	11.754	11.7626		137.6	11.4691	11.3966	11.3523			137.6	13.3056	13.3057	13.3056		137.6	12.4873	12.4409	12.3921		137.6	12.1947	12.1447	12.1719			137.6	12.0274	11.9874	12.0709		137.6	10.1574	10.1327	10.3011		137.6	9.88997	9.90451	9.91416
137.7	13.305	13.3046	13.3042		137.7	11.7977	11.7366	11.7419		137.7	11.4682	11.4108	11.3599			137.7	13.3056	13.3057	13.3056		137.7	12.4894	12.43	12.4084		137.7	12.2035	12.1442	12.1744			137.7	12.0242	11.9939	12.0551		137.7	10.1553	10.1326	10.2973		137.7	9.87928	9.88307	9.91918
137.8	13.305	13.3039	13.3049		137.8	11.7971	11.7549	11.7425		137.8	11.4607	11.4062	11.3678			137.8	13.3056	13.3057	13.3056		137.8	12.5051	12.4355	12.4146		137.8	12.2002	12.133	12.187			137.8	12.0095	11.993	12.0564		137.8	10.1439	10.13	10.282		137.8	9.88416	9.90481	9.92113
137.9	13.3046	13.3041	13.3046		137.9	11.7836	11.735	11.7524		137.9	11.47	11.4143	11.361			137.9	13.3056	13.3057	13.3055		137.9	12.5111	12.4351	12.4096		137.9	12.2042	12.1373	12.1959			137.9	12.0277	11.9991	12.0579		137.9	10.1439	10.1447	10.2735		137.9	9.8838	9.88817	9.92273
138	13.3046	13.3045	13.3032		138	11.7834	11.7235	11.7531		138	11.4646	11.4107	11.3867			138	13.3056	13.3057	13.3055		138	12.5102	12.4453	12.4163		138	12.1864	12.1354	12.194			138	12.0136	12.0001	12.0424		138	10.1305	10.1372	10.2907		138	9.87861	9.89059	9.94244
138.1	13.3052	13.3045	13.3047		138.1	11.799	11.7239	11.7594		138.1	11.4693	11.405	11.3782			138.1	13.3056	13.3057	13.3055		138.1	12.4994	12.4588	12.4176		138.1	12.2079	12.1276	12.1848			138.1	12.0164	11.9919	12.0512		138.1	10.1438	10.1343	10.287		138.1	9.87176	9.88104	9.93047
138.2	13.3047	13.3037	13.3037		138.2	11.789	11.737	11.764		138.2	11.4592	11.3743	11.3931			138.2	13.3056	13.3057	13.3055		138.2	12.5025	12.4481	12.4092		138.2	12.1977	12.1407	12.1854			138.2	12.0096	11.9989	12.0583		138.2	10.1463	10.1386	10.2947		138.2	9.88293	9.8931	9.92453
138.3	13.305	13.3047	13.3044		138.3	11.7892	11.7369	11.7696		138.3	11.4567	11.3853	11.381			138.3	13.3056	13.3057	13.3055		138.3	12.4969	12.4525	12.4192		138.3	12.2092	12.1475	12.1934			138.3	12.0066	11.99	12.054		138.3	10.1484	10.1421	10.2978		138.3	9.88374	9.89999	9.92505
138.4	13.3049	13.3045	13.3039		138.4	11.7725	11.7576	11.7593		138.4	11.4515	11.3869	11.3793			138.4	13.3056	13.3057	13.3055		138.4	12.4925	12.4434	12.4078		138.4	12.2024	12.1509	12.1888			138.4	12.0039	11.981	12.0711		138.4	10.1528	10.1171	10.3018		138.4	9.88582	9.90278	9.91545
138.5	13.3051	13.3037	13.3038		138.5	11.7799	11.7644	11.7691		138.5	11.4502	11.395	11.3819			138.5	13.3056	13.3057	13.3055		138.5	12.4976	12.4602	12.4019		138.5	12.2136	12.1505	12.1957			138.5	12.0036	11.9841	12.0597		138.5	10.1498	10.1266	10.2909		138.5	9.8868	9.88972	9.93282
138.6	13.305	13.3045	13.3043		138.6	11.7799	11.7424	11.7576		138.6	11.4505	11.4065	11.3791			138.6	13.3056	13.3057	13.3056		138.6	12.4871	12.4492	12.3961		138.6	12.2096	12.1498	12.1981			138.6	12.0153	11.9864	12.0644		138.6	10.1669	10.1266	10.3033		138.6	9.89025	9.89007	9.91775
138.7	13.3049	13.3044	13.3036		138.7	11.8023	11.7637	11.7574		138.7	11.4501	11.3889	11.3574			138.7	13.3056	13.3057	13.3055		138.7	12.4854	12.4485	12.4199		138.7	12.2005	12.1519	12.1739			138.7	12.0115	11.962	12.0602		138.7	10.1675	10.1303	10.2941		138.7	9.8874	9.88603	9.91815
138.8	13.3047	13.3039	13.3049		138.8	11.7867	11.752	11.7595		138.8	11.4811	11.3942	11.3714			138.8	13.3056	13.3057	13.3055		138.8	12.4899	12.4459	12.4089		138.8	12.1894	12.1432	12.1812			138.8	12.0183	11.9807	12.0768		138.8	10.163	10.1258	10.2974		138.8	9.88645	9.91055	9.91807
138.9	13.3047	13.3042	13.3049		138.9	11.79	11.752	11.754		138.9	11.4742	11.4024	11.3616			138.9	13.3056	13.3057	13.3055		138.9	12.4903	12.4297	12.4152		138.9	12.2102	12.1445	12.1674			138.9	12.0076	11.9864	12.0653		138.9	10.1493	10.1368	10.2944		138.9	9.89385	9.8896	9.91028
139	13.3052	13.3045	13.3042		139	11.792	11.7545	11.7614		139	11.4716	11.4045	11.3848			139	13.3056	13.3056	13.3055		139	12.4983	12.4422	12.4251		139	12.1948	12.1446	12.1832			139	12.021	11.9979	12.0647		139	10.1706	10.1345	10.2976		139	9.88273	9.89486	9.91569
139.1	13.305	13.3044	13.3041		139.1	11.8068	11.7412	11.7376		139.1	11.4658	11.3974	11.363			139.1	13.3056	13.3056	13.3055		139.1	12.501	12.4438	12.4102		139.1	12.1988	12.1436	12.1793			139.1	12.015	11.9971	12.0565		139.1	10.1544	10.1372	10.2967		139.1	9.89015	9.8873	9.92352
139.2	13.3049	13.3048	13.3048		139.2	11.8027	11.742	11.7547		139.2	11.4729	11.4028	11.3719			139.2	13.3056	13.3056	13.3055		139.2	12.4938	12.4424	12.4102		139.2	12.2062	12.1402	12.1948			139.2	12.0165	11.9951	12.0566		139.2	10.142	10.1301	10.2909		139.2	9.86879	9.88342	9.93338
139.3	13.3049	13.305	13.3038		139.3	11.7829	11.7374	11.7615		139.3	11.4648	11.4	11.3749			139.3	13.3055	13.3056	13.3055		139.3	12.4961	12.4502	12.4228		139.3	12.2175	12.1465	12.1847			139.3	12.0071	11.9936	12.0381		139.3	10.1457	10.1278	10.2897		139.3	9.87869	9.88016	9.92838
139.4	13.3047	13.3046	13.3042		139.4	11.777	11.7396	11.7513		139.4	11.4618	11.4	11.3635			139.4	13.3056	13.3055	13.3055		139.4	12.4914	12.4682	12.4256		139.4	12.2201	12.1283	12.1872			139.4	12.0054	11.9716	12.0507		139.4	10.1346	10.1284	10.2897		139.4	9.87554	9.88346	9.92554
139.5	13.305	13.3048	13.303		139.5	11.7837	11.7466	11.7709		139.5	11.4472	11.388	11.374			139.5	13.3055	13.3056	13.3054		139.5	12.5002	12.453	12.4216		139.5	12.2323	12.136	12.1912			139.5	12.0077	11.9816	12.0559		139.5	10.1338	10.1197	10.3045		139.5	9.88212	9.8958	9.92831
139.6	13.3048	13.3046	13.3038		139.6	11.7834	11.7481	11.771		139.6	11.4463	11.4008	11.3753			139.6	13.3056	13.3057	13.3054		139.6	12.4913	12.4611	12.4111		139.6	12.2092	12.1482	12.191			139.6	11.9932	11.9732	12.0549		139.6	10.1408	10.1245	10.2984		139.6	9.87987	9.88731	9.9169
139.7	13.3047	13.3046	13.3043		139.7	11.7801	11.7488	11.7813		139.7	11.4401	11.4072	11.3768			139.7	13.3055	13.3057	13.3054		139.7	12.4863	12.4672	12.4119		139.7	12.2175	12.1583	12.1944			139.7	12.0017	11.9972	12.0712		139.7	10.1394	10.1037	10.3029		139.7	9.88591	9.88145	9.93414
139.8	13.3049	13.3042	13.3048		139.8	11.7717	11.7453	11.7796		139.8	11.4448	11.4125	11.3847			139.8	13.3056	13.3056	13.3054		139.8	12.4953	12.4522	12.4097		139.8	12.2254	12.1533	12.1851			139.8	12.0043	11.9876	12.0671		139.8	10.1558	10.1179	10.3079		139.8	9.89316	9.89441	9.93157
139.9	13.305	13.3045	13.3053		139.9	11.7902	11.7491	11.7746		139.9	11.4519	11.4108	11.3721			139.9	13.3056	13.3057	13.3054		139.9	12.4791	12.447	12.4082		139.9	12.2267	12.1499	12.1899			139.9	12.0134	11.9849	12.0657		139.9	10.1585	10.1157	10.3071		139.9	9.89302	9.88993	9.9141
140	13.3049	13.3045	13.3045		140	11.785	11.742	11.7799		140	11.4617	11.4089	11.3653			140	13.3056	13.3057	13.3054		140	12.4754	12.444	12.4145		140	12.2198	12.1576	12.171			140	12.0176	11.985	12.0659		140	10.1608	10.137	10.2976		140	9.891	9.89952	9.91305
140.1	13.305	13.3043	13.3038		140.1	11.7929	11.7511	11.7821		140.1	11.4698	11.3989	11.3551			140.1	13.3056	13.3057	13.3054		140.1	12.4948	12.43	12.4211		140.1	12.2179	12.1574	12.1569			140.1	12.015	11.9863	12.0719		140.1	10.1551	10.1264	10.3052		140.1	9.88806	9.89763	9.90375
140.2	13.3046	13.3048	13.3047		140.2	11.8085	11.7367	11.7772		140.2	11.4673	11.4062	11.379			140.2	13.3056	13.3056	13.3054		140.2	12.4793	12.4282	12.4206		140.2	12.1927	12.141	12.1679			140.2	12.0316	11.9896	12.0669		140.2	10.1431	10.1319	10.3086		140.2	9.88128	9.90226	9.91499
140.3	13.3049	13.3039	13.3038		140.3	11.7991	11.7319	11.7568		140.3	11.4675	11.401	11.3726			140.3	13.3056	13.3057	13.3054		140.3	12.4903	12.4388	12.4244		140.3	12.2009	12.1468	12.1902			140.3	12.0331	11.9867	12.0604		140.3	10.1571	10.1272	10.3009		140.3	9.88896	9.89025	9.92337
140.4	13.3049	13.3044	13.3045		140.4	11.7937	11.742	11.7565		140.4	11.4746	11.3933	11.3752			140.4	13.3056	13.3057	13.3054		140.4	12.4964	12.4497	12.4187		140.4	12.199	12.1358	12.1806			140.4	12.0301	11.9919	12.0539		140.4	10.1501	10.1313	10.3055		140.4	9.87231	9.88345	9.91919
140.5	13.3049	13.3048	13.3045		140.5	11.802	11.7495	11.7622		140.5	11.4575	11.4002	11.3752			140.5	13.3056	13.3057	13.3054		140.5	12.495	12.4468	12.4325		140.5	12.205	12.1498	12.189			140.5	12.0232	11.9859	12.0409		140.5	10.1537	10.1367	10.3016		140.5	9.88078	9.86267	9.91399
140.6	13.3049	13.304	13.3047		140.6	11.7958	11.7619	11.762		140.6	11.4578	11.3938	11.3826			140.6	13.3056	13.3057	13.3054		140.6	12.4866	12.4476	12.4309		140.6	12.2072	12.134	12.1958			140.6	12.0035	11.9838	12.0411		140.6	10.141	10.1346	10.2847		140.6	9.88487	9.88598	9.91876
140.7	13.3047	13.3045	13.3045		140.7	11.7911	11.7465	11.7636		140.7	11.4551	11.3932	11.3868			140.7	13.3056	13.3057	13.3054		140.7	12.5001	12.461	12.4244		140.7	12.2198	12.1372	12.1919			140.7	12.0029	11.9932	12.0627		140.7	10.1612	10.1323	10.2894		140.7	9.88678	9.888	9.93346
140.8	13.3049	13.3052	13.3049		140.8	11.7897	11.7601	11.7667		140.8	11.4425	11.3952	11.3863			140.8	13.3057	13.3057	13.3054		140.8	12.5082	12.455	12.4322		140.8	12.229	12.1516	12.189			140.8	12.0027	11.9678	12.049		140.8	10.1415	10.138	10.2885		140.8	9.88607	9.89227	9.92589
140.9	13.3038	13.3043	13.3051		140.9	11.7952	11.7714	11.7654		140.9	11.4521	11.4062	11.3803			140.9	13.3057	13.3057	13.3054		140.9	12.4964	12.4608	12.4042		140.9	12.216	12.1508	12.1926			140.9	12.0172	11.9782	12.0531		140.9	10.1466	10.1204	10.296		140.9	9.88304	9.89665	9.93313
141	13.3047	13.3036	13.3039		141	11.7874	11.7575	11.7636		141	11.4539	11.4181	11.3751			141	13.3056	13.3057	13.3054		141	12.4946	12.4451	12.4063		141	12.2113	12.1612	12.1885			141	12.0005	11.973	12.0544		141	10.1644	10.1111	10.3103		141	9.87946	9.89765	9.94227
141.1	13.3046	13.3047	13.3038		141.1	11.7825	11.7725	11.7619		141.1	11.4754	11.3876	11.3693			141.1	13.3056	13.3057	13.3054		141.1	12.4913	12.4408	12.4064		141.1	12.2011	12.1523	12.1644			141.1	12.024	11.9694	12.0518		141.1	10.1608	10.1078	10.3022		141.1	9.89171	9.88149	9.92955
141.2	13.3047	13.3048	13.3048		141.2	11.7845	11.7712	11.7726		141.2	11.4777	11.4025	11.3723			141.2	13.3056	13.3057	13.3054		141.2	12.4886	12.4356	12.4181		141.2	12.2219	12.14	12.1805			141.2	12.03	11.9798	12.0516		141.2	10.1526	10.1155	10.309		141.2	9.8721	9.89464	9.91873
141.3	13.3049	13.3042	13.3033		141.3	11.7841	11.7586	11.7713		141.3	11.4706	11.4054	11.3664			141.3	13.3056	13.3057	13.3053		141.3	12.4824	12.4352	12.413		141.3	12.1953	12.1606	12.1654			141.3	12.0092	12.0025	12.0643		141.3	10.1487	10.1246	10.3058		141.3	9.88424	9.89413	9.91269
141.4	13.3049	13.305	13.3042		141.4	11.7847	11.7587	11.7697		141.4	11.4624	11.4083	11.3568			141.4	13.3056	13.3057	13.3054		141.4	12.501	12.4383	12.4231		141.4	12.1889	12.1472	12.1817			141.4	12.0249	12.0006	12.0596		141.4	10.159	10.1168	10.3046		141.4	9.89351	9.88771	9.91404
141.5	13.305	13.3049	13.3036		141.5	11.7935	11.7519	11.7495		141.5	11.4755	11.4059	11.3736			141.5	13.3055	13.3057	13.3053		141.5	12.5017	12.4388	12.4084		141.5	12.206	12.1503	12.1772			141.5	12.0231	12.0011	12.066		141.5	10.1513	10.1381	10.3053		141.5	9.87322	9.89341	9.91747
141.6	13.3049	13.3046	13.3046		141.6	11.8011	11.7488	11.7611		141.6	11.4646	11.4005	11.3862			141.6	13.3056	13.3057	13.3054		141.6	12.4974	12.4521	12.4368		141.6	12.2011	12.1422	12.1764			141.6	12.0104	11.993	12.0663		141.6	10.1612	10.1187	10.2979		141.6	9.86845	9.88679	9.92831
141.7	13.3049	13.3045	13.3033		141.7	11.8148	11.7465	11.7499		141.7	11.4571	11.3965	11.3808			141.7	13.3057	13.3057	13.3054		141.7	12.5128	12.4438	12.4173		141.7	12.201	12.1377	12.1596			141.7	12.0021	11.9874	12.0558		141.7	10.1578	10.1338	10.302		141.7	9.87118	9.87288	9.92121
141.8	13.3049	13.3042	13.3047		141.8	11.8156	11.7609	11.7392		141.8	11.456	11.3862	11.3897			141.8	13.3057	13.3057	13.3054		141.8	12.4968	12.4497	12.4251		141.8	12.2031	12.1406	12.181			141.8	11.9858	11.9853	12.0471		141.8	10.1567	10.1265	10.3098		141.8	9.87985	9.87439	9.93115
141.9	13.305	13.305	13.304		141.9	11.8063	11.7583	11.7628		141.9	11.4445	11.3931	11.3652			141.9	13.3057	13.3058	13.3054		141.9	12.5071	12.4454	12.4151		141.9	12.2041	12.1326	12.1925			141.9	11.9875	11.9877	12.0408		141.9	10.1581	10.1289	10.2989		141.9	9.88184	9.88774	9.92445
142	13.3046	13.3047	13.3044		142	11.785	11.768	11.7619		142	11.4495	11.4086	11.3915			142	13.3057	13.3057	13.3054		142	12.5112	12.4479	12.4094		142	12.2078	12.1339	12.1847			142	12.0024	11.9864	12.0384		142	10.1432	10.1331	10.2826		142	9.88117	9.88486	9.92923
142.1	13.305	13.3044	13.3044		142.1	11.7891	11.7642	11.7853		142.1	11.4656	11.3844	11.3945			142.1	13.3057	13.3057	13.3053		142.1	12.5081	12.4415	12.402		142.1	12.2135	12.1326	12.1738			142.1	12.0037	11.9728	12.049		142.1	10.1514	10.1342	10.2907		142.1	9.88198	9.88116	9.92929
142.2	13.305	13.3048	13.3048		142.2	11.7902	11.7574	11.7743		142.2	11.4627	11.4093	11.3892			142.2	13.3057	13.3057	13.3053		142.2	12.501	12.4545	12.401		142.2	12.2174	12.1412	12.196			142.2	11.9875	11.9793	12.0597		142.2	10.1446	10.1301	10.2891		142.2	9.89193	9.89396	9.92155
142.3	13.3048	13.3048	13.3041		142.3	11.8075	11.7637	11.7727		142.3	11.4664	11.3946	11.3912			142.3	13.3056	13.3058	13.3054		142.3	12.4947	12.4364	12.4101		142.3	12.2101	12.1464	12.1937			142.3	12.0103	11.986	12.0631		142.3	10.1432	10.134	10.2925		142.3	9.89326	9.89206	9.92791
142.4	13.305	13.3046	13.3048		142.4	11.7928	11.7635	11.7698		142.4	11.4643	11.3987	11.385			142.4	13.3057	13.3057	13.3054		142.4	12.4887	12.4226	12.4132		142.4	12.197	12.1502	12.1814			142.4	12.0046	11.977	12.0562		142.4	10.144	10.1225	10.3056		142.4	9.88326	9.88779	9.92597
142.5	13.305	13.3048	13.3048		142.5	11.7985	11.7499	11.7568		142.5	11.4777	11.4066	11.378			142.5	13.3057	13.3057	13.3054		142.5	12.4801	12.4114	12.4276		142.5	12.1897	12.1455	12.1744			142.5	12.0068	11.9951	12.0666		142.5	10.1421	10.113	10.3015		142.5	9.88559	9.89158	9.91606
142.6	13.3047	13.3035	13.3046		142.6	11.7985	11.7489	11.7777		142.6	11.4609	11.4011	11.3738			142.6	13.3057	13.3058	13.3054		142.6	12.5068	12.4171	12.4269		142.6	12.2174	12.1446	12.1683			142.6	12.0152	11.991	12.063		142.6	10.1599	10.1261	10.296		142.6	9.87928	9.88751	9.9133
142.7	13.305	13.3046	13.3044		142.7	11.7997	11.7368	11.7823		142.7	11.4755	11.4045	11.3643			142.7	13.3057	13.3058	13.3054		142.7	12.4863	12.4176	12.4279		142.7	12.1942	12.1504	12.1685			142.7	12.0214	11.9846	12.0487		142.7	10.1505	10.1264	10.3074		142.7	9.87377	9.89679	9.9143
142.8	13.3051	13.3049	13.3041		142.8	11.7944	11.7383	11.7797		142.8	11.4613	11.3994	11.3671			142.8	13.3056	13.3057	13.3054		142.8	12.5005	12.4419	12.4143		142.8	12.206	12.1559	12.1965			142.8	12.0114	11.9945	12.047		142.8	10.1445	10.1315	10.3133		142.8	9.86904	9.87726	9.91566
142.9	13.305	13.3046	13.3046		142.9	11.798	11.7474	11.7725		142.9	11.4602	11.3939	11.3753			142.9	13.3056	13.3058	13.3054		142.9	12.5022	12.4412	12.4295		142.9	12.2192	12.1571	12.1934			142.9	12.0002	12.0031	12.064		142.9	10.1458	10.1388	10.3109		142.9	9.87717	9.87697	9.92099
143	13.305	13.3049	13.3046		143	11.7975	11.7582	11.7779		143	11.4561	11.4057	11.3787			143	13.3056	13.3057	13.3053		143	12.503	12.4437	12.4304		143	12.2294	12.1554	12.1765			143	12.0021	11.9975	12.0496		143	10.1506	10.1355	10.2929		143	9.88996	9.88535	9.9273
143.1	13.305	13.3043	13.3041		143.1	11.798	11.7611	11.754		143.1	11.4527	11.3947	11.3883			143.1	13.3056	13.3057	13.3053		143.1	12.5033	12.4324	12.4119		143.1	12.2121	12.1443	12.1973			143.1	11.9847	11.9817	12.0623		143.1	10.1544	10.1418	10.3		143.1	9.87956	9.88644	9.92269
143.2	13.3048	13.3044	13.3046		143.2	11.7956	11.7681	11.7707		143.2	11.4615	11.407	11.3853			143.2	13.3056	13.3057	13.3054		143.2	12.5141	12.4336	12.4217		143.2	12.2192	12.1434	12.1992			143.2	11.9981	11.9744	12.0385		143.2	10.1478	10.1404	10.3031		143.2	9.88244	9.88991	9.92817
143.3	13.3049	13.3048	13.3047		143.3	11.8031	11.76	11.7587		143.3	11.4583	11.4043	11.3821			143.3	13.3056	13.3057	13.3054		143.3	12.5115	12.4513	12.416		143.3	12.2235	12.1528	12.1857			143.3	12.0191	11.9675	12.0475		143.3	10.1365	10.1494	10.2917		143.3	9.89275	9.89854	9.92673
143.4	13.305	13.3043	13.3048		143.4	11.8004	11.7462	11.7815		143.4	11.4515	11.4037	11.3884			143.4	13.3056	13.3057	13.3054		143.4	12.5047	12.446	12.4124		143.4	12.2034	12.1337	12.2008			143.4	12.0067	11.9835	12.0509		143.4	10.1459	10.1301	10.2865		143.4	9.89722	9.89222	9.93115
143.5	13.3049	13.3047	13.3044		143.5	11.8049	11.7577	11.7727		143.5	11.4697	11.3999	11.3888			143.5	13.3056	13.3057	13.3054		143.5	12.5019	12.4301	12.4087		143.5	12.2103	12.1352	12.186			143.5	12.0162	11.9849	12.0523		143.5	10.1468	10.1214	10.2853		143.5	9.8911	9.90087	9.93324
143.6	13.3048	13.3048	13.3045		143.6	11.8084	11.7415	11.783		143.6	11.4685	11.4187	11.3926			143.6	13.3057	13.3057	13.3054		143.6	12.5002	12.4287	12.4213		143.6	12.2084	12.1371	12.1926			143.6	12.021	11.9924	12.0529		143.6	10.1447	10.1324	10.2891		143.6	9.88071	9.8996	9.92873
143.7	13.3051	13.3046	13.3036		143.7	11.7944	11.7448	11.7831		143.7	11.4663	11.411	11.3794			143.7	13.3056	13.3057	13.3054		143.7	12.4988	12.4335	12.4332		143.7	12.1954	12.1327	12.192			143.7	12.0208	11.9993	12.063		143.7	10.1482	10.1316	10.2824		143.7	9.87564	9.9011	9.93768
143.8	13.3048	13.3047	13.3041		143.8	11.7884	11.7423	11.8007		143.8	11.475	11.4113	11.3695			143.8	13.3056	13.3057	13.3054		143.8	12.4872	12.4381	12.4279		143.8	12.2154	12.1474	12.1778			143.8	12.0222	11.9966	12.0664		143.8	10.1568	10.1174	10.2991		143.8	9.87375	9.89335	9.92052
143.9	13.3048	13.3049	13.3043		143.9	11.8021	11.7467	11.767		143.9	11.4648	11.3974	11.3734			143.9	13.3056	13.3057	13.3053		143.9	12.4821	12.4405	12.4284		143.9	12.2144	12.1564	12.1795			143.9	12.0117	11.9981	12.0659		143.9	10.1551	10.1112	10.3015		143.9	9.87866	9.89277	9.91285
144	13.305	13.3046	13.3049		144	11.7998	11.756	11.769		144	11.4567	11.4058	11.3662			144	13.3056	13.3056	13.3053		144	12.4957	12.4326	12.415		144	12.2142	12.149	12.192			144	12.01	12.002	12.0475		144	10.1503	10.1314	10.3114		144	9.86979	9.88129	9.91368
144.1	13.305	13.304	13.3042		144.1	11.798	11.7529	11.7712		144.1	11.4657	11.3868	11.3788			144.1	13.3057	13.3057	13.3054		144.1	12.4965	12.4467	12.4263		144.1	12.2254	12.1546	12.2006			144.1	12.0148	11.9842	12.0678		144.1	10.1482	10.1189	10.2905		144.1	9.88012	9.86678	9.91977
144.2	13.3048	13.3046	13.3037		144.2	11.8036	11.7562	11.7862		144.2	11.4548	11.3975	11.3854			144.2	13.3056	13.3057	13.3054		144.2	12.4877	12.4403	12.4175		144.2	12.2242	12.1707	12.1958			144.2	11.9894	11.9897	12.057		144.2	10.1643	10.1265	10.3008		144.2	9.88524	9.8782	9.90739
144.3	13.305	13.3049	13.3045		144.3	11.8106	11.7649	11.7744		144.3	11.4299	11.3912	11.3772			144.3	13.3056	13.3057	13.3054		144.3	12.4943	12.4571	12.4213		144.3	12.2223	12.1503	12.2113			144.3	11.9948	11.9894	12.0503		144.3	10.1631	10.1349	10.3038		144.3	9.87171	9.88572	9.92936
[truncated: 557 more rows]

## Sheet: Figure 5g
Figure 5g raw data
	sA (WT)
	Replicate 1							Replicate 2							Replicate 3							Replicate 4
[truncated: 20 more rows]
